# Supplementary material for: On expert curation and scalability: UniProtKB/Swiss-Prot as a case study
Source: Bioinformatics. 2017 Jul 13;33(21):3454–60. doi: 10.1093/bioinformatics/btx439 (PMC5860168; doi:10.1093/bioinformatics/btx439)
Supplement: Supplementary Data [file btx439_supplement-table3-6.xlsx]

## Sheet: Sheet1
Supplementary table 3.
Random Sampling of 500 PubMed articles
PubMed identifier (PMID)	Category
24334409	Not Priority
24335001	Not Curatable: Out of scope
24336001	Not Curatable: Out of scope
24337001	Not Curatable: Out of scope
24338001	Not Curatable: Out of scope
24339001	Not Curatable: Out of scope
24340001	Curatable
24341001	Not Curatable: Out of scope
24342001	Not Curatable: Out of scope
24343001	Not Curatable: Out of scope
24344001	Not Curatable: Out of scope
24345001	Not Curatable: Out of scope
24346001	Not Curatable: Out of scope
24347001	Not Curatable: Out of scope
24348001	Not Curatable: Out of scope
24349001	Not Curatable: Out of scope
24350001	Not Curatable: Out of scope
24351001	Not Curatable: Out of scope
24352001	Not Curatable: Out of scope
24353001	Not Curatable: Out of scope
24354001	Not Curatable: Out of scope
24355001	Not Curatable: Out of scope
24356001	Not Priority
24357464	Not Priority
24357465	Not Curatable: Out of scope
24357466	Not Curatable: Out of scope
24357467	Not Curatable: Out of scope
24357468	Not Curatable: Out of scope
24357469	Not Curatable: Out of scope
24357470	Not Curatable: Out of scope
24357471	Not Curatable: Out of scope
24357473	Not Curatable: Out of scope
24357475	Not Curatable: Out of scope
24357476	Not Curatable: Out of scope
24357477	Not Curatable: Out of scope
24358001	Not Curatable: Out of scope
24359001	Not Curatable: Out of scope
24360001	Not Curatable: Out of scope
24361001	Curatable
24362001	Not Curatable: Out of scope
24363001	Not Curatable: Out of scope
24364001	Not Curatable: Out of scope
24365001	Not Curatable: Out of scope
24366001	Not Curatable: Out of scope
24367001	Not Curatable: Out of scope
24367642	Not Curatable: Out of scope
24368001	Not Curatable: Out of scope
24369001	Not Curatable: Out of scope
24370001	Not Curatable: Out of scope
24371001	Not Curatable: Out of scope
24372001	Not Curatable: Out of scope
24373001	Not Curatable: Out of scope
24374001	Not Curatable: Out of scope
24375001	Not Curatable: Out of scope
24376001	Curatable
24377001	Not Curatable: Out of scope
24378001	Not Curatable: Out of scope
24379001	Not Curatable: Out of scope
24380001	Not Curatable: Out of scope
24381001	Not Curatable: Out of scope
24382001	Not Curatable: Out of scope
24383001	Not Curatable: Review/comment
24384001	Not Curatable: Out of scope
24385001	Not Curatable: Out of scope
24386001	Not Curatable: Out of scope
24387001	Not Curatable: Out of scope
24388001	Not Curatable: Out of scope
24389001	Not Curatable: Out of scope
24390001	Not Curatable: Out of scope
24391001	Not Curatable: Out of scope
24392001	Not Priority
24393001	Not Curatable: Out of scope
24394001	Not Curatable: Out of scope
24395001	Not Curatable: Out of scope
24397001	Not Curatable: Out of scope
24398001	Not Curatable: Out of scope
24399001	Not Curatable: Out of scope
24400001	Not Curatable: Review/comment
24401001	Not Curatable: Out of scope
24402001	Not Curatable: Out of scope
24403001	Not Curatable: Out of scope
24404001	Not Curatable: Out of scope
24406001	Not Curatable: Out of scope
24407001	Not Curatable: Out of scope
24408001	Not Curatable: Out of scope
24409001	Not Curatable: Out of scope
24411001	Not Curatable: Insufficient Evidence
24412001	Not Curatable: Out of scope
24413001	Not Curatable: Out of scope
24414001	Not Curatable: Insufficient Evidence
24415001	Not Curatable: Out of scope
24415822	Not Curatable: Out of scope
24416001	Not Curatable: Out of scope
24417001	Not Curatable: Out of scope
24418001	Not Curatable: Out of scope
24420001	Not Curatable: Out of scope
24421001	Not Curatable: Out of scope
24422001	Not Curatable: Out of scope
24424001	Not Curatable: Out of scope
24425001	Not Curatable: Out of scope
24426001	Not Curatable: Out of scope
24427001	Not Curatable: Out of scope
24428001	Not Curatable: Out of scope
24429001	Not Curatable: Out of scope
24430001	Not Curatable: Out of scope
24431001	Not Curatable: Out of scope
24432001	Not Curatable: Out of scope
24433001	Not Curatable: Out of scope
24434001	Not Curatable: Out of scope
24436001	Not Curatable: Out of scope
24437001	Not Curatable: Out of scope
24440001	Not Curatable: Out of scope
24441001	Not Curatable: Out of scope
24442001	Not Curatable: Out of scope
24443001	Not Curatable: Out of scope
24444001	Not Curatable: Out of scope
24445001	Not Curatable: Out of scope
24446001	Not Curatable: Out of scope
24448001	Not Curatable: Out of scope
24449001	Not Curatable: Out of scope
24450001	Not Curatable: Out of scope
24451001	Not Curatable: Out of scope
24453001	Not Curatable: Out of scope
24454001	Not Curatable: Out of scope
24455001	Not Curatable: Out of scope
24456001	Not Curatable: Out of scope
24457001	Not Curatable: Out of scope
24458001	Not Curatable: Out of scope
24459001	Not Curatable: Out of scope
24460001	Not Curatable: Out of scope
24461001	Not Curatable: Out of scope
24462001	Not Priority
24463001	Not Curatable: Out of scope
24464001	Not Curatable: Out of scope
24465001	Not Curatable: Out of scope
24466001	Curatable
24468001	Not Curatable: Out of scope
24469001	Not Curatable: Out of scope
24470001	Not Curatable: Out of scope
24471001	Not Curatable: Out of scope
24472001	Not Curatable: Out of scope
24474001	Not Curatable: Out of scope
24475001	Not Curatable: Out of scope
24476001	Not Curatable: Out of scope
24477001	Not Curatable: Out of scope
24478001	Not Priority
24479001	Not Curatable: Out of scope
24480001	Not Curatable: Out of scope
24481001	Not Curatable: Out of scope
24482001	Not Curatable: Out of scope
24483001	Not Curatable: Out of scope
24484001	Not Curatable: Out of scope
24485001	Not Curatable: Out of scope
24486001	Curatable
24487001	Not Curatable: High-throughput
24488001	Not Curatable: Out of scope
24490001	Not Curatable: Out of scope
24491001	Not Curatable: Out of scope
24492001	Not Curatable: Out of scope
24493001	Not Curatable: Out of scope
24494001	Not Curatable: Out of scope
24495001	Not Curatable: Out of scope
24496001	Not Curatable: Out of scope
24497001	Not Curatable: Out of scope
24498001	Not Curatable: Out of scope
24499001	Not Curatable: Out of scope
24500001	Not Curatable: Out of scope
25268930	Not Curatable: Out of scope
25275293	Not Curatable: Out of scope
25282958	Not Curatable: Out of scope
25308094	Not Curatable: Out of scope
25310763	Not Curatable: Out of scope
25314582	Not Curatable: Out of scope
25317632	Not Curatable: Out of scope
25325980	Not Curatable: Out of scope
25327584	Not Curatable: Out of scope
25329083	Not Curatable: Out of scope
25331249	Not Curatable: Out of scope
25348162	Not Curatable: Out of scope
25350226	Not Curatable: Out of scope
25367269	Not Curatable: Out of scope
25367376	Not Curatable: Out of scope
25368132	Not Curatable: Out of scope
25368945	Not Curatable: Out of scope
25368953	Not Curatable: Out of scope
25368957	Not Curatable: Out of scope
25368962	Not Curatable: Out of scope
25368966	Not Curatable: Out of scope
25369000	Curatable
25369010	Not Curatable: Out of scope
25369016	Not Curatable: Out of scope
25369021	Not Curatable: Out of scope
25369024	Not Curatable: Out of scope
25369028	Not Curatable: Out of scope
25369072	Not Curatable: Out of scope
25369073	Not Curatable: Out of scope
25369078	Curatable
25369101	Not Curatable: Out of scope
25369116	Not Curatable: Out of scope
25369124	Not Curatable: Out of scope
25369169	Not Curatable: Out of scope
25369171	Not Curatable: Out of scope
25369172	Not Curatable: Out of scope
25369174	Not Curatable: Out of scope
25369206	Curatable
25369210	Curatable
25369224	Not Curatable: Out of scope
25369235	Not Curatable: Out of scope
25369250	Not Curatable: Out of scope
25369317	Not Curatable: Out of scope
25369319	Not Curatable: Out of scope
25369332	Not Priority
25369392	Not Curatable: Out of scope
25369424	Not Curatable: Out of scope
25369427	Not Curatable: Out of scope
25369434	Not Curatable: Out of scope
25369539	Curatable
25369547	Not Curatable: Out of scope
25369559	Not Curatable: Out of scope
25369564	Not Curatable: Out of scope
25369606	Not Curatable: Out of scope
25371673	Not Curatable: Out of scope
25374234	Not Curatable: Out of scope
25376920	Not Curatable: Out of scope
25377213	Not Curatable: Out of scope
25377290	Not Curatable: Out of scope
25377927	Not Curatable: Out of scope
25378503	Not Curatable: Out of scope
25380827	Not Priority
25382014	Not Curatable: Out of scope
25382987	Not Curatable: Out of scope
25384054	Not Curatable: Out of scope
25389946	Not Curatable: Out of scope
25391475	Not Curatable: Out of scope
25393669	Not Curatable: Out of scope
25394173	Not Curatable: Out of scope
25394351	Not Curatable: Out of scope
25396753	Not Curatable: Out of scope
25399958	Not Curatable: Out of scope
25401534	Not Curatable: Out of scope
25406531	Curatable
25406861	Not Curatable: Out of scope
25410083	Not Curatable: Out of scope
25411015	Not Curatable: Out of scope
25414030	Not Curatable: Out of scope
25415418	Curatable
25415477	Not Curatable: Out of scope
25425964	Not Curatable: Out of scope
25428104	Not Curatable: Out of scope
25428885	Not Curatable: Out of scope
25432173	Not Curatable: Out of scope
25432175	Not Curatable: Out of scope
25432878	Not Curatable: Out of scope
25433310	Not Curatable: Out of scope
25434196	Not Curatable: Out of scope
25437794	Not Curatable: Out of scope
25438567	Not Curatable: Out of scope
25442529	Not Curatable: Out of scope
25442553	Not Curatable: Out of scope
25443100	Not Curatable: Out of scope
25445343	Not Curatable: Insufficient Evidence
25446571	Not Curatable: Review/comment
25447281	Not Curatable: Out of scope
25447891	Not Curatable: Redundant
25450738	Not Curatable: Out of scope
25450739	Not Curatable: Out of scope
25451949	Not Curatable: Out of scope
25453723	Not Curatable: Out of scope
25453796	Not Curatable: Out of scope
25457178	Not Curatable: Out of scope
25458448	Not Curatable: Out of scope
25460999	Not Curatable: Out of scope
25462032	Not Curatable: Out of scope
25462669	Not Curatable: Out of scope
25463319	Not Curatable: Out of scope
25464865	Not Curatable: Out of scope
25465963	Not Curatable: Out of scope
25469720	Not Curatable: Out of scope
25469815	Not Curatable: Out of scope
25470001	Not Curatable: Out of scope
25470490	Not Curatable: Out of scope
25470969	Not Curatable: Out of scope
25471016	Not Curatable: Out of scope
25472821	Curatable
25473276	Not Curatable: Out of scope
25473315	Not Curatable: Out of scope
25478403	Not Curatable: Out of scope
25478976	Not Curatable: Out of scope
25481029	Not Curatable: Out of scope
25481089	Not Curatable: Out of scope
25483333	Not Curatable: Out of scope
25485021	Not Curatable: Out of scope
25485039	Not Curatable: Out of scope
25485622	Not Curatable: Out of scope
25486123	Not Curatable: Out of scope
25489763	Not Curatable: Out of scope
25491773	Not Curatable: Out of scope
25493585	Not Curatable: Out of scope
25494327	Not Curatable: Out of scope
25494977	Not Curatable: Out of scope
25495201	Not Curatable: Out of scope
25495485	Not Curatable: Out of scope
25497129	Not Curatable: Out of scope
25497727	Not Curatable: Out of scope
25498004	Not Curatable: Out of scope
25501413	Not Curatable: Out of scope
25502837	Not Curatable: Out of scope
25504249	Not Curatable: Out of scope
25505007	Not Curatable: Out of scope
25506730	Not Curatable: Out of scope
25512074	Not Curatable: Out of scope
25512227	Not Curatable: Out of scope
25513799	Not Curatable: Out of scope
25516221	Not Curatable: Out of scope
25516230	Not Curatable: Insufficient Evidence
25517194	Not Curatable: Out of scope
25521479	Not Curatable: Out of scope
25523464	Not Curatable: Out of scope
25523930	Not Curatable: Out of scope
25530836	Not Curatable: Out of scope
25531669	Not Curatable: Out of scope
25533185	Curatable
25533512	Not Curatable: Out of scope
25534056	Not Curatable: Out of scope
25537686	Not Curatable: Out of scope
25538740	Not Curatable: Out of scope
25538752	Not Curatable: Out of scope
25539153	Not Curatable: Out of scope
25539700	Not Curatable: Out of scope
25539822	Not Curatable: Out of scope
25540442	Not Curatable: Out of scope
25543151	Not Curatable: Out of scope
25543586	Not Curatable: Out of scope
25545296	Not Priority
26334001	Not Curatable: Out of scope
26335001	Not Curatable: Out of scope
26336001	Not Curatable: Out of scope
26337001	Not Curatable: Out of scope
26338001	Not Curatable: Out of scope
26339001	Not Curatable: Out of scope
26340001	Not Curatable: Out of scope
26341001	Not Curatable: Out of scope
26342001	Not Curatable: Out of scope
26343001	Not Curatable: Out of scope
26344001	Not Priority
26345001	Not Curatable: Out of scope
26346001	Not Curatable: Out of scope
26347001	Not Curatable: Out of scope
26348001	Not Curatable: Out of scope
26349001	Not Curatable: Out of scope
26350001	Not Curatable: Out of scope
26351001	Not Curatable: Out of scope
26352001	Not Curatable: Out of scope
26353001	Not Curatable: Out of scope
26354001	Not Curatable: Out of scope
26355001	Not Priority
26356001	Not Curatable: Out of scope
26357001	Not Curatable: Out of scope
26358001	Not Curatable: Out of scope
26359001	Not Curatable: Out of scope
26360001	Not Curatable: Out of scope
26361001	Not Curatable: Out of scope
26362001	Not Curatable: Out of scope
26363001	Not Curatable: Out of scope
26364001	Not Curatable: Out of scope
26365001	Not Curatable: Out of scope
26366001	Not Curatable: Out of scope
26367001	Not Curatable: Out of scope
26368001	Not Curatable: Out of scope
26369001	Not Curatable: Out of scope
26370001	Not Curatable: Out of scope
26371001	Not Curatable: Out of scope
26372001	Not Curatable: Out of scope
26373001	Not Curatable: Out of scope
26374001	Not Curatable: Out of scope
26375001	Not Curatable: Out of scope
26376001	Not Curatable: Out of scope
26377001	Not Curatable: Out of scope
26378001	Not Curatable: Out of scope
26379001	Not Curatable: Out of scope
26380001	Not Curatable: Out of scope
26381001	Not Curatable: Out of scope
26382001	Not Priority
26383001	Not Curatable: Out of scope
26384001	Not Curatable: Out of scope
26385001	Not Curatable: Out of scope
26386001	Not Curatable: Out of scope
26387001	Not Curatable: Out of scope
26388001	Not Curatable: Out of scope
26389001	Not Curatable: Out of scope
26390001	Not Curatable: Out of scope
26391001	Not Curatable: Out of scope
26392001	Not Curatable: Out of scope
26393001	Not Curatable: Out of scope
26394001	Not Curatable: Out of scope
26395001	Not Curatable: Out of scope
26396001	Not Curatable: Out of scope
26397001	Not Curatable: Out of scope
26398001	Not Curatable: Out of scope
26399001	Not Curatable: Out of scope
26400001	Not Curatable: Out of scope
26401001	Curatable
26402001	Not Curatable: Out of scope
26403001	Not Curatable: Out of scope
26404001	Not Curatable: Out of scope
26405001	Not Curatable: Out of scope
26406001	Not Curatable: Out of scope
26407001	Not Curatable: Out of scope
26408001	Not Curatable: Out of scope
26409001	Not Priority
26410001	Not Curatable: Out of scope
26411001	Not Curatable: Out of scope
26412001	Not Curatable: Out of scope
26413001	Not Curatable: Out of scope
26414001	Not Curatable: Out of scope
26415001	Curatable
26416001	Not Curatable: Out of scope
26417001	Not Curatable: Out of scope
26418001	Not Curatable: High-throughput
26419001	Not Curatable: Out of scope
26420001	Not Curatable: Out of scope
26421001	Not Curatable: Out of scope
26422001	Not Curatable: Out of scope
26423001	Not Curatable: Out of scope
26424001	Not Curatable: Out of scope
26425001	Not Curatable: Out of scope
26426001	Not Priority
26427001	Not Curatable: Out of scope
26428001	Not Priority
26429001	Not Curatable: Out of scope
26430001	Not Curatable: Out of scope
26431001	Not Curatable: Out of scope
26432001	Not Priority
26433001	Not Curatable: Out of scope
26434001	Not Curatable: Out of scope
26435001	Not Priority
26436001	Not Curatable: Out of scope
26437001	Not Curatable: Out of scope
26438001	Not Curatable: Out of scope
26439001	Not Curatable: Out of scope
26440001	Not Curatable: Out of scope
26441001	Not Curatable: Out of scope
26442001	Curatable
26443001	Not Curatable: Out of scope
26444001	Not Curatable: Out of scope
26445001	Not Curatable: Out of scope
26446001	Not Curatable: Out of scope
26447001	Not Curatable: Out of scope
26448001	Not Curatable: Out of scope
26449001	Not Curatable: Out of scope
26450001	Not Curatable: Insufficient Evidence
26451001	Not Curatable: Out of scope
26452001	Not Curatable: Out of scope
26453001	Not Curatable: Redundant
26454001	Not Curatable: Out of scope
26455001	Not Curatable: Out of scope
26456001	Not Curatable: Out of scope
26457001	Not Curatable: Out of scope
26458001	Not Curatable: Out of scope
26459001	Not Curatable: Out of scope
26460001	Not Curatable: Out of scope
26461001	Not Curatable: Out of scope
26462001	Not Curatable: Out of scope
26463001	Not Curatable: Out of scope
26464001	Not Curatable: Out of scope
26465001	Not Curatable: Out of scope
26466001	Not Curatable: Out of scope
26467001	Not Curatable: Out of scope
26468001	Not Curatable: Out of scope
26469001	Not Curatable: Out of scope
26470001	Not Curatable: Out of scope
26471001	Not Curatable: Out of scope
26472001	Not Curatable: Out of scope
26473001	Not Curatable: Out of scope
26474001	Not Curatable: Out of scope
26475001	Not Curatable: Out of scope
26476001	Not Curatable: Out of scope
26478001	Not Curatable: Out of scope
26479001	Not Curatable: Out of scope
26480001	Not Curatable: Out of scope
26481001	Not Curatable: Out of scope
26482001	Not Curatable: Out of scope
26483001	Not Curatable: Out of scope
26484001	Not Curatable: Out of scope
26485001	Not Curatable: Out of scope
26486001	Not Curatable: Out of scope
26487001	Not Curatable: Out of scope
26488001	Not Curatable: Out of scope
26489001	Not Curatable: Out of scope
26490001	Not Curatable: Out of scope
26491001	Not Curatable: Out of scope
26492001	Not Curatable: Out of scope
26493001	Not Curatable: Out of scope
26494001	Curatable
26495001	Not Curatable: Out of scope
26496001	Not Curatable: Out of scope
26497001	Curatable
26498001	Not Curatable: Out of scope
26499001	Not Curatable: Out of scope
26500001	Not Curatable: Out of scope

## Sheet: Sheet2
Supplementary table 4.
Monitoring articles in a collection of journals
PubMed identifier (PMID)	Category
26637788	Curatable
26638059	Not Curatable: Out of scope
26638060	Not Curatable: Review/comment
26638061	Not Curatable: Out of scope
26638062	Not Curatable: Review/comment
26638063	Not Curatable: Insufficient Evidence
26638064	Not Curatable: Out of scope
26638065	Not Curatable: Review/comment
26638066	Not Curatable: Review/comment
26638067	Not Curatable: Insufficient Evidence
26638068	Not Curatable: Out of scope
26638069	Not Curatable: Out of scope
26638070	Not Curatable: Out of scope
26638071	Curatable
26638072	Not Priority
26638073	Curatable
26638074	Curatable
26638075	Not Curatable: Review/comment
26638076	Not Curatable: Out of scope
26638077	Not Curatable: Out of scope
26638078	Not Curatable: Out of scope
26638079	Not Curatable: Review/comment
26638172	Not Curatable: Review/comment
26638173	Not Curatable: Insufficient Evidence
26638174	Curatable
26638175	Not Curatable: Out of scope
26640955	Curatable
26641089	Not Curatable: Out of scope
26641248	Not Priority
26641312	Not Curatable: Out of scope
26641313	Curatable
26641377	Not Curatable: Out of scope
26641715	Not Priority
26641716	Not Priority
26641717	Curatable
26641718	Not Priority
26641719	Not Curatable: Out of scope
26641938	Not Curatable: Out of scope
26642240	Curatable
26642241	Not Curatable: Out of scope
26642242	Not Curatable: Out of scope
26642243	Curatable
26642436	Curatable
26645097	Not Curatable: Out of scope
26645252	Not Curatable: Out of scope
26645916	Not Curatable: Out of scope
26646076	Not Curatable: Out of scope
26646171	Not Priority
26646180	Not Curatable: Out of scope
26646181	Curatable
26646182	Curatable
26646183	Not Curatable: Out of scope
26646184	Not Curatable: Out of scope
26646185	Not Curatable: Out of scope
26646186	Not Priority
26646615	Not Curatable: Out of scope
26646717	Curatable
26646822	Not Curatable: High-throughput
26646932	Not Priority
26647077	Not Curatable: Out of scope
26647168	Not Curatable: Out of scope
26647299	Not Curatable: Out of scope
26649818	Curatable
26649819	Curatable
26649820	Not Priority
26649821	Not Curatable: Out of scope
26649822	Not Curatable: Insufficient Evidence
26649823	Not Curatable: Out of scope
26649824	Not Curatable: Out of scope
26649825	Not Curatable: Out of scope
26649826	Not Curatable: Out of scope
26649827	Not Priority
26649828	Not Curatable: Out of scope
26650351	Not Curatable: Out of scope
26650352	Not Curatable: Out of scope
26650353	Curatable
26650354	Not Curatable: Out of scope
26650355	Not Priority
26650356	Curatable
26650357	Not Curatable
26650848	Not Priority
26651823	Not Curatable: Review/comment
26651824	Not Curatable: Review/comment
26651998	Not Priority
26651999	Not Curatable
26652000	Not Curatable: Out of scope
26652001	Not Curatable: Out of scope
26652002	Not Curatable: Insufficient Evidence
26652003	Not Curatable: Out of scope
26652004	Not Priority
26652005	Not Priority
26652162	Not Curatable: Out of scope
26652273	Not Priority
26652734	Not Priority
26653139	Not Curatable: Out of scope
26653140	Not Curatable: Out of scope
26653285	Not Curatable: Out of scope
26653852	Not Priority
26653853	Curatable
26653854	Not Curatable: Out of scope
26653855	Curatable
26653856	Curatable
26653857	Not Priority
26653858	Not Curatable: Out of scope
26655768	Not Curatable: Out of scope
26656104	Curatable
26656270	Not Curatable: Out of scope
26656496	Not Priority
26656622	Not Curatable: Review/comment
26656736	Not Priority
26656907	Not Curatable: Out of scope
26657059	Curatable
26657207	Not Curatable: Review/comment
26657407	Not Curatable: Out of scope
26657708	Not Curatable: Out of scope
26657898	Not Priority
26658110	Not Priority
26658352	Curatable
26658498	Not Curatable: Out of scope
26658668	Not Curatable: Review/comment
26658729	Not Priority
26658797	Curatable
26658939	Curatable
26659116	Not Priority
26659143	Not Curatable: Review/comment
26659144	Not Curatable: Out of scope
26659145	Not Curatable: Out of scope
26659146	Not Curatable: Out of scope
26659158	Not Curatable: Review/comment
26659159	Not Curatable: Review/comment
26659160	Not Curatable: Out of scope
26659161	Not Curatable: Review/comment
26659162	Not Curatable: Out of scope
26659163	Not Curatable: Out of scope
26659164	Not Curatable: Out of scope
26659165	Not Curatable: Review/comment
26659167	Not Curatable: Out of scope
26659168	Not Curatable: Out of scope
26659174	Not Curatable: Out of scope
26659178	Not Curatable: Review/comment
26659179	Not Curatable: Out of scope
26659181	Not Curatable: Out of scope
26659182	Curatable
26659183	Not Curatable: Out of scope
26659184	Not Curatable: Out of scope
26659185	Not Curatable: Out of scope
26659186	Not Curatable: Out of scope
26659187	Not Curatable: Out of scope
26659188	Curatable
26659189	Not Curatable: Review/comment
26668112	Not Curatable: Out of scope
26668113	Not Curatable: Out of scope
26668268	Not Priority
26668304	Not Priority
26668305	Not Curatable: Out of scope
26668306	Not Curatable: Review/comment
26668307	Not Curatable: Out of scope
26670543	Curatable
26670544	Not Curatable: Out of scope
26670545	Not Curatable: Out of scope
26670546	Not Curatable: Out of scope
26670547	Not Curatable: Out of scope
26670654	Not Curatable: Out of scope
26670734	Not Priority
26670735	Not Priority
26670880	Not Curatable: Review/comment
26670883	Not Priority
26671013	Not Curatable: Out of scope
26671521	Not Curatable: Out of scope
26671982	Not Curatable: Review/comment
26672067	Not Priority
26672068	Not Priority
26672069	Curatable
26672070	Curatable
26672071	Not Priority
26672072	Curatable
26672073	Curatable
26672517	Not Curatable: Review/comment
26672518	Not Curatable: Out of scope
26672519	Not Curatable: Out of scope
26672520	Not Curatable: Out of scope
26672532	Not Curatable: Out of scope
26672533	Not Curatable: Out of scope
26672535	Not Curatable: Out of scope
26672536	Not Curatable: Out of scope
26672544	Not Curatable: Out of scope
26672545	Not Curatable: Out of scope
26672546	Not Curatable: Out of scope
26672547	Not Curatable: Out of scope
26672548	Not Curatable: Out of scope
26672549	Not Curatable: Out of scope
26672550	Not Curatable: Review/comment
26672779	Not Curatable: Review/comment
26672786	Not Curatable: Review/comment
26672787	Not Curatable: Out of scope
26672788	Not Curatable: Review/comment
26672789	Not Curatable: Review/comment
26673021	Not Curatable: Out of scope
26673022	Not Curatable: Out of scope
26673023	Not Curatable: Out of scope
26673024	Not Curatable: Out of scope
26673028	Not Curatable: Out of scope
26673077	Not Priority
26673078	Curatable
26673079	Not Priority
26673890	Curatable
26673891	Not Curatable: Out of scope
26673892	Not Priority
26673893	Not Curatable: Out of scope
26673894	Curatable
26673895	Curatable
26673896	Not Curatable: Out of scope
26674328	Not Curatable: Out of scope
26674493	Not Curatable: Out of scope
26674618	Not Curatable: Out of scope
26674750	Not Curatable: Out of scope
26675164	Not Curatable: Out of scope
26675297	Not Curatable: Out of scope
26675719	Curatable
26675720	Not Curatable: Out of scope
26675721	Curatable
26675722	Not Curatable: Out of scope
26675723	Not Curatable: Out of scope
26675724	Not Curatable: Out of scope
26675725	Not Curatable: Out of scope
26675726	Not Curatable: Out of scope
26675727	Not Curatable: Out of scope
26675728	Not Curatable: Review/comment
26675729	Not Curatable: Out of scope
26675730	Not Curatable: Out of scope
26675731	Not Curatable: Out of scope
26675732	Not Curatable: Out of scope
26675733	Not Curatable: Out of scope
26675734	Curatable
26675735	Not Curatable: Out of scope
26675736	Not Priority
26675737	Not Curatable: Review/comment
26677466	Not Curatable: Out of scope
26677855	Not Curatable: Out of scope
26678009	Not Priority
26678048	Not Priority
26680131	Not Curatable: Out of scope
26680314	Not Curatable: Out of scope
26680585	Curatable
26681322	Curatable
26681446	Not Priority
26682340	Not Curatable: Out of scope
26682552	Curatable
26682650	Curatable
26682651	Not Curatable: Out of scope
26682652	Not Curatable: Out of scope
26682753	Not Curatable: Out of scope
26683624	Not Priority
26683696	Curatable
26683846	Not Curatable: Out of scope
26684013	Curatable
26684201	Not Priority
26684323	Not Curatable: Out of scope
26684465	Curatable
26684650	Not Curatable: Out of scope
26685068	Not Curatable: Out of scope
26686651	Not Priority
26686652	Not Curatable: Out of scope
26686653	Not Priority
26686654	Not Curatable: Out of scope
26687004	Curatable
26687005	Not Curatable: Insufficient Evidence
26687006	Curatable
26687007	Not Curatable: Out of scope
26687008	Not Curatable: Out of scope
26687009	Not Curatable
26687344	Not Curatable: Review/comment
26687345	Not Curatable: Out of scope
26687346	Not Curatable: Review/comment
26687347	Not Curatable: Out of scope
26687348	Not Curatable: Review/comment
26687349	Not Curatable: Out of scope
26687350	Not Curatable: Review/comment
26687351	Not Curatable: Out of scope
26687352	Not Curatable: Out of scope
26687353	Not Curatable: Out of scope
26687354	Not Priority
26687355	Not Curatable
26687356	Not Curatable: Out of scope
26687357	Not Curatable: Out of scope
26687358	Not Curatable: Out of scope
26687359	Not Curatable: Out of scope
26687360	Not Curatable: Out of scope
26687361	Not Curatable: Out of scope
26687362	Not Curatable: Out of scope
26687363	Not Curatable: Out of scope
26687364	Not Curatable: Review/comment
26687597	Not Curatable: Out of scope
26687598	Not Curatable: Review/comment
26687599	Not Priority
26687600	Curatable
26687677	Curatable
26687678	Not Priority
26687679	Not Priority
26687680	Not Curatable: Out of scope
26687681	Curatable
26687682	Curatable
26688336	Not Priority
26688337	Not Priority
26689363	Curatable
26689364	Not Curatable: Out of scope
26689365	Not Curatable: Out of scope
26689676	Not Curatable: Out of scope
26689677	Not Priority
26691984	Not Curatable: High-throughput
26691985	Not Priority
26691986	Curatable
26691987	Curatable
26691988	Not Curatable: High-throughput
26693915	Not Priority
26693916	Not Curatable: Review/comment
26694027	Not Curatable: Out of scope
26694144	Curatable
26694319	Not Curatable: Out of scope
26696443	Curatable
26696554	Not Curatable: Review/comment
26697758	Not Curatable: Out of scope
26698106	Not Priority
26698660	Not Priority
26698661	Not Priority
26698662	Curatable
26700634	Not Curatable: Out of scope
26700805	Curatable
26700806	Not Priority
26700807	Not Curatable: Out of scope
26700808	Not Curatable: Out of scope
26700809	Not Curatable: Out of scope
26700810	Not Curatable: Out of scope
26700811	Not Curatable: Review/comment
26700812	Not Curatable: Review/comment
26700813	Not Curatable: Out of scope
26700814	Not Curatable: Out of scope
26700815	Curatable
26700858	Not Curatable: Out of scope
26701015	Not Curatable: Out of scope
26701016	Not Curatable: Review/comment
26701017	Not Curatable: Out of scope
26701018	Not Curatable: Out of scope
26701028	Not Curatable: Out of scope
26701030	Not Curatable: Out of scope
26701031	Not Curatable: Out of scope
26701032	Not Curatable: Out of scope
26701033	Not Curatable: Out of scope
26701034	Not Curatable: Out of scope
26701035	Not Curatable: Out of scope
26701036	Not Curatable: Out of scope
26701037	Not Curatable: Out of scope
26701038	Not Curatable: Out of scope
26701039	Not Curatable: Out of scope
26701042	Not Curatable: Out of scope
26701043	Not Curatable: Out of scope
26701044	Not Curatable: Out of scope
26701045	Not Curatable: Out of scope
26701046	Not Curatable: Out of scope
26701047	Not Curatable: Out of scope
26701048	Not Curatable: Out of scope
26701049	Not Curatable: Out of scope
26701050	Not Curatable: Out of scope
26701051	Not Curatable: Review/comment
26701052	Not Curatable: Out of scope
26701053	Not Curatable: Out of scope
26701054	Not Curatable: Out of scope
26701055	Not Curatable: Out of scope
26701056	Not Curatable: Out of scope
26701058	Not Curatable: Out of scope
26701059	Not Curatable: Review/comment
26701060	Not Curatable: Review/comment
26701097	Not Curatable: Out of scope
26701905	Not Curatable: Out of scope
26701906	Not Curatable: Out of scope
26701907	Not Curatable: Out of scope
26701908	Not Priority
26701909	Not Priority
26701910	Not Curatable: Out of scope
26701911	Not Curatable: Out of scope
26701912	Curatable
26701913	Curatable
26701914	Not Curatable: Out of scope
26701934	Not Curatable: Review/comment
26702098	Not Priority
26702099	Not Curatable
26702100	Curatable
26702101	Not Curatable: Review/comment
26702821	Not Curatable: Review/comment
26702822	Not Curatable: Review/comment
26702823	Not Curatable: Review/comment
26702824	Not Curatable: Review/comment
26702825	Not Curatable: Review/comment
26702826	Not Curatable: Review/comment
26702827	Not Curatable: Out of scope
26702828	Not Curatable: Out of scope
26702829	Curatable
26702830	Not Priority
26702831	Curatable
26702832	Curatable
26702833	Not Curatable: Out of scope
26702834	Not Priority
26702835	Not Curatable: Out of scope
26704382	Not Curatable: Out of scope
26704383	Not Curatable: Review/comment
26704384	Curatable
26704385	Curatable
26705332	Not Priority
26705333	Curatable
26705334	Not Curatable: Out of scope
26705335	Curatable
26705698	Not Curatable: Out of scope
26705699	Not Curatable: Out of scope
26709045	Not Curatable: Out of scope
26709516	Not Curatable: Out of scope
26709838	Not Curatable: Out of scope
26709839	Not Priority
26710087	Curatable
26710269	Not Curatable: Out of scope
26711008	Not Priority
26711009	Not Priority
26711010	Not Curatable: Out of scope
26711011	Curatable
26711105	Not Curatable: Review/comment
26711106	Not Curatable: Out of scope
26711107	Not Curatable: Out of scope
26711108	Not Curatable: Out of scope
26711109	Not Curatable: Review/comment
26711110	Not Curatable: Review/comment
26711111	Not Curatable: Review/comment
26711112	Not Curatable: Out of scope
26711113	Not Curatable: Out of scope
26711114	Not Curatable: Out of scope
26711176	Not Curatable: Out of scope
26711177	Not Priority
26711178	Curatable
26712157	Not Curatable: Out of scope
26713447	Not Curatable: Out of scope
26713626	Not Curatable
26713761	Not Curatable: Out of scope
26713863	Not Curatable: Out of scope
26713872	Curatable
26714029	Not Priority
26714033	Not Curatable: Out of scope
26714105	Not Curatable: Out of scope
26714106	Not Curatable: Out of scope
26714107	Curatable
26714108	Not Curatable: Out of scope
26714109	Not Curatable: Out of scope
26714110	Not Curatable: Out of scope
26714111	Not Curatable: Out of scope
26714184	Not Curatable: High-throughput
26714185	Not Curatable: Out of scope
26714275	Curatable
26714316	Curatable
26715647	Not Curatable: Out of scope
26715648	Not Priority
26715649	Not Curatable: Review/comment
26716404	Not Curatable: Out of scope
26716451	Curatable
26716473	Not Curatable: Out of scope
26716612	Not Curatable: Review/comment
26716708	Not Curatable: High-throughput
26716769	Curatable
26717410	Not Priority
26717941	Not Priority
26719889	Curatable
26719980	Curatable
26720005	Not Priority
26720152	Not Curatable: Out of scope
26720282	Not Curatable: Review/comment
26720418	Not Curatable: Review/comment
26720614	Curatable
26720729	Not Curatable: Out of scope
26720743	Not Curatable: Out of scope
26720915	Curatable
26721680	Not Curatable: Out of scope
26721681	Not Curatable: Out of scope
26721682	Not Curatable: Out of scope
26721683	Not Curatable: Out of scope
26721684	Not Curatable: Out of scope
26721685	Not Curatable: Out of scope
26721686	Not Curatable: Out of scope
26721860	Not Priority
26721861	Curatable
26721862	Not Priority
26721863	Curatable
26721978	Not Curatable: Out of scope
26721979	Not Curatable: Out of scope
26721980	Not Curatable: Out of scope
26721981	Not Curatable: Out of scope
26721982	Not Curatable: Out of scope
26721983	Not Curatable: Out of scope
26721984	Not Curatable: Out of scope
26721985	Not Curatable: Out of scope
26721986	Not Curatable: Out of scope
26721987	Not Curatable: Out of scope
26721988	Not Curatable: Review/comment
26721989	Not Curatable: Out of scope
26721990	Not Curatable: Out of scope
26721991	Not Curatable: Out of scope
26721992	Not Curatable: Out of scope
26721993	Not Curatable: Out of scope
26721994	Not Curatable: Out of scope
26721995	Not Curatable: Out of scope
26721996	Not Curatable: Out of scope
26721997	Not Curatable: Out of scope
26721998	Curatable
26721999	Not Curatable: Out of scope
26722000	Not Priority
26722001	Not Curatable
26722002	Not Curatable: Out of scope
26724865	Not Curatable: Out of scope
26724866	Curatable
26724867	Curatable
26725007	Not Priority
26725008	Curatable
26725009	Not Priority
26725010	Curatable
26726767	Curatable
26727160	Not Curatable: Out of scope
26727161	Not Curatable: Out of scope
26727162	Not Curatable: Out of scope
26727495	Not Priority
26727659	Not Curatable: Out of scope
26727660	Not Curatable: Out of scope
26730850	Curatable
26731516	Not Priority
26731517	Curatable
26731518	Not Priority
26735011	Not Curatable: Out of scope
26735012	Not Curatable: Out of scope
26735013	Not Curatable: Out of scope
26735014	Not Curatable: Out of scope
26735015	Not Priority
26735016	Not Curatable: Out of scope
26735017	Not Curatable: Review/comment
26735018	Not Priority
26735365	Not Curatable: Out of scope
26735499	Not Curatable: Out of scope
26735692	Not Curatable: Review/comment
26738570	Not Curatable: Out of scope
26738571	Not Curatable: Out of scope
26738572	Not Curatable: Out of scope
26738574	Not Curatable: Out of scope
26738575	Not Curatable: Out of scope
26738576	Not Curatable: Out of scope
26738577	Not Curatable: Out of scope
26738578	Not Curatable: Out of scope
26738579	Not Curatable: Out of scope
26738581	Not Curatable: Out of scope
26738582	Not Curatable: Out of scope
26738583	Not Curatable: Out of scope
26738584	Not Curatable: Out of scope
26738585	Not Curatable: Out of scope
26738586	Not Curatable: Out of scope
26738587	Not Curatable: Review/comment
26738589	Not Curatable: Out of scope
26738590	Not Curatable: Out of scope
26738591	Not Curatable: Out of scope
26738592	Not Curatable: Out of scope
26738594	Not Curatable: Out of scope
26738595	Curatable
26738596	Not Priority
26738597	Not Curatable: Out of scope
26739014	Curatable
26740045	Curatable
26740169	Not Priority
26741492	Curatable
26742086	Not Priority
26742087	Not Curatable: Review/comment
26743623	Not Priority
26743624	Not Priority
26744213	Not Curatable: Review/comment
26744214	Curatable
26744215	Not Curatable: Out of scope
26744217	Not Curatable: Out of scope
26744218	Not Priority
26744219	Not Curatable: High-throughput
26744386	Not Curatable: Out of scope
26744387	Not Curatable: Out of scope
26744388	Not Curatable: Out of scope
26744389	Not Curatable: Out of scope
26744390	Not Curatable: Out of scope
26744391	Not Curatable: Out of scope
26744392	Not Curatable: Out of scope
26744393	Not Curatable: Out of scope
26744394	Not Curatable: Out of scope
26744395	Not Curatable: Review/comment
26744396	Not Curatable: Review/comment
26744397	Not Curatable: Out of scope
26744398	Not Curatable: Out of scope
26744399	Not Curatable: Out of scope
26744400	Not Curatable: Out of scope
26744401	Not Curatable: Out of scope
26744402	Not Curatable: Out of scope
26744403	Not Curatable: Out of scope
26744405	Not Curatable: Out of scope
26744406	Not Priority
26744407	Not Curatable: Out of scope
26744408	Not Curatable: Out of scope
26744409	Not Curatable: Out of scope
26744755	Not Curatable: Out of scope
26744777	Curatable
26744778	Not Curatable: Out of scope
26744780	Curatable
26744891	Not Curatable: Review/comment
26745185	Curatable
26745186	Not Curatable: Review/comment
26745307	Not Priority
26745719	Curatable
26745809	Not Priority
26745863	Not Priority
26747941	Not Curatable: Out of scope
26748607	Not Curatable: Review/comment
26748692	Not Priority
26748718	Curatable
26748827	Not Priority
26748828	Not Curatable: Out of scope
26751055	Not Priority
26751056	Not Curatable: Out of scope
26751057	Not Curatable: Out of scope
26751069	Curatable
26751204	Not Curatable: Out of scope
26751286	Not Priority
26751287	Curatable
26751560	Curatable
26751780	Not Curatable: Out of scope
26751788	Not Curatable: Out of scope
26751950	Curatable
26752049	Curatable
26752180	Not Curatable: Out of scope
26752265	Not Curatable: High-throughput
26752266	Not Curatable: Out of scope
26752267	Not Curatable: Out of scope
26752286	Not Curatable: Out of scope
26752407	Not Curatable: Out of scope
26752627	Not Curatable: Out of scope
26752685	Curatable
26754770	Not Priority
26754917	Not Priority
26758544	Not Curatable: Out of scope
26758545	Not Curatable: Review/comment
26758546	Curatable
26760036	Not Curatable: High-throughput
26760201	Curatable
26760202	Not Curatable: Out of scope
26760203	Not Curatable: Out of scope
26760204	Not Curatable: Out of scope
26760205	Not Curatable: Out of scope
26760206	Not Curatable: Out of scope
26760207	Not Curatable: Out of scope
26760208	Not Curatable: Out of scope
26760209	Not Curatable: Out of scope
26760210	Not Curatable: Out of scope
26760211	Not Curatable: Review/comment
26760212	Not Priority
26760213	Not Curatable: Out of scope
26760297	Not Priority
26760529	Not Curatable: Out of scope
26761240	Not Curatable: Out of scope
26761715	Not Curatable: Out of scope
26762420	Not Curatable: Out of scope
26762421	Not Curatable
26762423	Not Curatable: Out of scope
26762434	Not Curatable: Out of scope
26762435	Not Curatable: Out of scope
26762436	Not Curatable: Out of scope
26762437	Not Curatable: Out of scope
26762438	Not Curatable: Out of scope
26762439	Not Curatable: Out of scope
26762440	Not Curatable: Out of scope
26762441	Not Curatable: Out of scope
26762442	Not Curatable: Out of scope
26762446	Not Curatable: Out of scope
26762447	Not Curatable: Out of scope
26762448	Not Curatable: Out of scope
26762449	Not Curatable: Out of scope
26762450	Not Curatable: Out of scope
26762451	Not Curatable: Out of scope
26762452	Not Curatable: Out of scope
26762453	Not Curatable: Out of scope
26762454	Not Curatable: Out of scope
26762455	Not Curatable: Out of scope
26762456	Not Curatable: Out of scope
26762457	Not Curatable: Out of scope
26762458	Not Curatable
26762459	Not Curatable: Out of scope
26762460	Not Curatable: Out of scope
26762461	Curatable
26762462	Curatable
26764374	Not Curatable: Out of scope
26764375	Not Priority
26764376	Not Priority
26764377	Not Priority
26764378	Not Priority
26765103	Curatable
26765257	Curatable
26765334	Not Priority
26765540	Not Priority
26765560	Not Curatable: Out of scope
26765561	Not Priority
26765562	Not Priority
26765563	Not Curatable: Out of scope
26765564	Not Priority
26765565	Not Curatable: Out of scope
26765566	Curatable
26765567	Curatable
26765568	Not Priority
26765569	Not Priority
26765773	Curatable
26765774	Curatable
26765929	Not Priority
26766436	Not Curatable: Review/comment
26766437	Not Curatable: Out of scope
26766438	Not Curatable: Review/comment
26766439	Not Curatable: Review/comment
26766440	Not Curatable: Out of scope
26766441	Not Curatable: Out of scope
26766442	Curatable
26766443	Curatable
26766444	Curatable
26766445	Curatable
26766446	Not Curatable: Out of scope
26766447	Not Curatable: Out of scope
26769127	Not Curatable: Out of scope
26771043	Not Curatable: Out of scope
26771197	Not Priority
26771248	Curatable
26771249	Not Curatable: Out of scope
26771478	Not Curatable: Out of scope
26771479	Not Curatable: Out of scope
26771480	Not Curatable: Review/comment
26771481	Not Curatable: Out of scope
26771482	Not Curatable: Review/comment
26771483	Not Curatable: Review/comment
26771484	Not Curatable: Review/comment
26771485	Not Curatable: Out of scope
26771486	Curatable
26771487	Not Priority
26771488	Not Priority
26771489	Not Priority
26771490	Not Priority
26771491	Curatable
26771492	Not Curatable: Out of scope
26771493	Not Curatable
26771494	Not Curatable: Out of scope
26771495	Curatable
26771496	Not Curatable: Out of scope
26771497	Not Curatable: High-throughput
26771498	Not Curatable: High-throughput
26771499	Not Curatable: Review/comment
26771544	Curatable
26771578	Not Curatable: Out of scope
26771829	Not Priority
26771905	Curatable
26771987	Not Curatable: Out of scope
26772186	Curatable
26772995	Not Curatable: Out of scope
26772996	Not Curatable: Out of scope
26774281	Curatable
26774281	Not Priority
26774282	Not Curatable
26774282	Not Priority
26774283	Curatable
26774284	Not Curatable: Out of scope
26774285	Curatable
26774286	Curatable
26774822	Curatable
26774823	Curatable
26774823	Not Priority
26777211	Not Priority
26777292	Not Curatable: Out of scope
26777403	Not Curatable: Out of scope
26777404	Not Curatable: Out of scope
26777405	Not Priority
26778124	Not Priority
26778125	Not Priority
26778126	Curatable
26778610	Not Curatable: Out of scope
26779719	Not Curatable: High-throughput
26779949	Not Curatable: Out of scope
26779950	Not Curatable: Out of scope
26780186	Not Curatable: Out of scope
26780187	Curatable
26780296	Not Curatable: High-throughput
26780297	Not Priority
26780298	Not Priority
26780607	Curatable
26780608	Not Curatable: Out of scope
26780609	Not Curatable: Out of scope
26780610	Not Curatable: Out of scope
26780668	Not Curatable: Out of scope
26780669	Not Curatable: Out of scope
26780670	Not Priority
26780828	Not Curatable: Out of scope
26780829	Curatable
26783362	Not Priority
26783363	Not Priority
26783364	Not Priority
26783365	Not Curatable: Out of scope
26783762	Not Curatable: Review/comment
26783763	Not Curatable: Out of scope
26785119	Not Curatable: Out of scope
26785146	Not Priority
26785147	Curatable
26785256	Not Curatable: Out of scope
26785447	Not Curatable: Out of scope
26785449	Not Curatable: Out of scope
26785450	Not Curatable: Out of scope
26785451	Not Curatable: Out of scope
26785452	Not Curatable: Out of scope
26785453	Not Curatable: Out of scope
26785454	Not Curatable: Out of scope
26785455	Not Curatable: Out of scope
26785456	Not Curatable: Out of scope
26785457	Not Curatable: Out of scope
26785458	Not Curatable: Out of scope
26785459	Not Curatable: Out of scope
26785460	Not Curatable: Out of scope
26785461	Not Curatable: Out of scope
26785462	Not Curatable: Out of scope
26785463	Not Curatable: Out of scope
26785464	Not Curatable: Out of scope
26785465	Not Curatable: Out of scope
26785466	Not Curatable: Out of scope
26785467	Not Curatable: Out of scope
26785468	Not Curatable: Out of scope
26785469	Not Curatable
26785470	Not Curatable: Out of scope
26785471	Not Curatable: Out of scope
26785472	Not Curatable: Out of scope
26785473	Not Curatable: Out of scope
26785474	Not Curatable: Out of scope
26785475	Not Curatable: Out of scope
26785476	Not Curatable: Out of scope
26785477	Not Curatable: Review/comment
26785478	Not Curatable: Out of scope
26785479	Not Curatable: Out of scope
26785480	Not Curatable: Out of scope
26785481	Not Curatable: Out of scope
26785482	Not Curatable: Out of scope
26785483	Not Curatable: Out of scope
26785484	Not Curatable: Out of scope
26785485	Not Curatable: Out of scope
26785486	Not Curatable: Out of scope
26785487	Not Curatable: Out of scope
26785488	Not Curatable: Out of scope
26785489	Not Curatable: Out of scope
26785490	Not Curatable: Out of scope
26785491	Not Curatable: Out of scope
26785492	Not Priority
26785493	Not Curatable: Out of scope
26785494	Curatable
26785495	Not Priority
26787641	Not Curatable: Review/comment
26788803	Not Curatable: Out of scope
26788878	Not Curatable: Out of scope
26789017	Not Priority
26789196	Curatable
26789242	Not Curatable: Out of scope
26789243	Not Curatable: Out of scope
26789244	Not Curatable: Out of scope
26789245	Curatable
26789246	Curatable
26789247	Not Curatable: Out of scope
26789248	Curatable
26789249	Curatable
26789250	Not Priority
26789251	Not Curatable: Out of scope
26789252	Not Curatable: Out of scope
26789253	Not Curatable: Out of scope
26789254	Not Curatable: Out of scope
26789255	Not Priority
26789284	Curatable
26789415	Not Curatable: Out of scope
26789654	Not Curatable: Out of scope
26790885	Not Curatable: Out of scope
26791683	Not Curatable: Out of scope
26791684	Not Curatable: Out of scope
26791685	Not Curatable: Out of scope
26791686	Not Curatable: Out of scope
26791697	Not Curatable: Out of scope
26791698	Not Curatable: Out of scope
26791699	Not Curatable: Out of scope
26791700	Not Curatable: Out of scope
26791701	Not Curatable: Out of scope
26791702	Not Curatable: Out of scope
26791703	Not Curatable: Out of scope
26791704	Not Curatable: Out of scope
26791708	Not Curatable: Out of scope
26791709	Not Curatable: Out of scope
26791710	Not Curatable: Out of scope
26791711	Not Curatable: Out of scope
26791712	Not Curatable: Out of scope
26791713	Not Curatable: Out of scope
26791714	Not Curatable: Out of scope
26791715	Not Curatable: Out of scope
26791716	Not Curatable: Out of scope
26791718	Not Curatable: Out of scope
26791719	Not Curatable: Out of scope
26791720	Not Curatable: Out of scope
26791721	Not Curatable: Out of scope
26791722	Not Curatable: Out of scope
26791723	Not Curatable: Review/comment
26791724	Not Curatable: Out of scope
26791725	Not Curatable: Out of scope
26791726	Not Curatable: Out of scope
26791727	Not Curatable: Out of scope
26791728	Not Curatable: Out of scope
26791729	Not Curatable: Out of scope
26791731	Not Curatable: Out of scope
26791732	Not Curatable: Out of scope
26795402	Not Curatable: Out of scope
26796342	Not Priority
26796527	Not Priority
26796534	Not Curatable: Out of scope
26796577	Not Priority
26796638	Not Priority
26796797	Not Curatable: Out of scope
26796962	Curatable
26797144	Curatable
26797145	Not Priority
26797146	Not Curatable: Out of scope
26797147	Not Priority
26797988	Not Curatable: Out of scope
26797990	Not Curatable: Out of scope
26797991	Not Curatable: Out of scope
26797992	Not Curatable: Out of scope
26797993	Not Curatable: Out of scope
26797994	Not Curatable: Out of scope
26797995	Not Curatable: Out of scope
26797996	Not Curatable: Out of scope
26797997	Not Curatable: Out of scope
26797998	Not Curatable: Out of scope
26797999	Not Curatable: Out of scope
26798000	Not Curatable
26798001	Not Curatable: Out of scope
26798002	Not Curatable: Out of scope
26798003	Not Curatable: Out of scope
26798004	Not Curatable: Out of scope
26798005	Not Curatable: Out of scope
26798006	Not Curatable: Out of scope
26798007	Not Curatable: Out of scope
26798008	Not Curatable: Out of scope
26798009	Not Curatable: Out of scope
26798010	Not Curatable: Out of scope
26798011	Not Curatable: Out of scope
26798012	Not Curatable: Out of scope
26798013	Not Priority
26798014	Not Curatable
26798015	Not Curatable: Out of scope
26798016	Not Curatable: Out of scope
26798017	Not Curatable: Out of scope
26798018	Not Curatable: Out of scope
26798019	Not Curatable: Out of scope
26798020	Not Curatable: Out of scope
26798021	Not Curatable: Out of scope
26799069	Not Curatable: Out of scope
26799336	Curatable
26799507	Not Curatable: Out of scope
26799762	Not Curatable: Review/comment
26799763	Not Curatable: Review/comment
26799764	Not Priority
26799765	Not Priority
26800527	Curatable
26802627	Not Curatable: Out of scope
26802628	Curatable
26802629	Not Priority
26805573	Not Priority
26805574	Not Curatable: Out of scope
26805575	Not Curatable: Out of scope
26806127	Not Priority
26806128	Not Curatable: Out of scope
26806129	Not Curatable: Out of scope
26806130	Not Curatable: Out of scope
26807452	Not Curatable: Out of scope
26807580	Curatable
26807646	Curatable
26807727	Not Priority
26807845	Not Priority
26807954	Not Curatable: Out of scope
26808112	Not Curatable: Out of scope
26808113	Not Curatable: Insufficient Evidence
26808153	Not Curatable: Out of scope
26808525	Curatable
26808544	Not Priority
26808560	Not Curatable: High-throughput
26808625	Curatable
26808730	Curatable
26808898	Not Priority
26808899	Not Priority
26808900	Not Curatable: Out of scope
26808901	Not Curatable: Out of scope
26811909	Not Priority
26812010	Not Curatable: Review/comment
26812011	Not Curatable: Review/comment
26812012	Not Curatable: Out of scope
26812013	Not Curatable: Out of scope
26812014	Curatable
26812015	Not Curatable: Out of scope
26812016	Curatable
26812017	Curatable
26812018	Curatable
26812019	Not Priority
26812020	Not Curatable: Out of scope
26812143	Not Priority
26812582	Not Curatable: Out of scope
26813621	Curatable
26813622	Not Priority
26813623	Curatable
26813758	Not Curatable: Out of scope
26813759	Not Priority
26813760	Not Curatable
26813761	Not Curatable: Out of scope
26813762	Not Curatable: Out of scope
26813763	Not Curatable: Out of scope
26813764	Not Curatable: Out of scope
26813765	Not Curatable: Out of scope
26813791	Curatable
26814962	Not Curatable: Out of scope
26814963	Curatable
26814964	Not Curatable: Out of scope
26814965	Not Curatable: Out of scope
26814966	Not Priority
26814967	Not Curatable: Out of scope
26814968	Curatable
26814969	Not Curatable: Out of scope
26814970	Curatable
26814971	Not Curatable: Out of scope
26814972	Not Curatable: Out of scope
26814973	Not Curatable: Out of scope
26814974	Not Curatable: Out of scope
26815659	Not Priority
26815787	Curatable
26816352	Not Curatable: Out of scope
26816354	Not Curatable: Out of scope
26816355	Not Curatable: Out of scope
26816356	Not Curatable: Out of scope
26816357	Not Curatable: Out of scope
26816358	Not Curatable: Out of scope
26816360	Not Curatable: Out of scope
26816361	Not Curatable: Out of scope
26816362	Not Curatable: Out of scope
26816363	Not Curatable: Review/comment
26816364	Not Curatable: Out of scope
26816365	Not Curatable: Out of scope
26816366	Not Curatable: Out of scope
26816367	Not Curatable: Out of scope
26816368	Not Curatable: Out of scope
26816369	Not Curatable: Out of scope
26816370	Not Curatable: Out of scope
26816371	Not Curatable: Out of scope
26816372	Not Curatable: Out of scope
26816373	Not Curatable: Out of scope
26816374	Not Curatable: Out of scope
26816375	Not Curatable: Out of scope
26816376	Not Curatable: Out of scope
26816377	Not Curatable: Out of scope
26816378	Curatable
26816379	Not Priority
26816380	Not Curatable: Out of scope
26816381	Curatable
26816382	Not Curatable: Out of scope
26816383	Not Curatable: Out of scope
26816384	Not Curatable: Out of scope
26819006	Not Curatable: Out of scope
26819007	Not Curatable: Out of scope
26819008	Not Curatable: Out of scope
26819009	Not Curatable: Out of scope
26819021	Not Curatable: Out of scope
26819022	Not Curatable: Out of scope
26819023	Not Curatable: Out of scope
26819024	Not Curatable: Out of scope
26819025	Not Curatable: Out of scope
26819026	Not Curatable: Out of scope
26819027	Not Curatable: Out of scope
26819028	Not Curatable: Out of scope
26819029	Not Curatable: Out of scope
26819032	Not Curatable: Out of scope
26819033	Not Curatable: Out of scope
26819034	Not Curatable: Out of scope
26819035	Not Curatable: Out of scope
26819036	Not Curatable: Out of scope
26819037	Not Curatable: Review/comment
26819038	Not Curatable: Out of scope
26819039	Not Curatable: Out of scope
26819040	Not Curatable: Out of scope
26819041	Not Curatable: Out of scope
26819042	Not Curatable: Out of scope
26819043	Not Curatable: Out of scope
26819044	Not Curatable: Out of scope
26819045	Not Curatable: Out of scope
26820155	Not Priority
26820313	Not Curatable: Insufficient Evidence
26820436	Not Curatable: Review/comment
26820437	Not Curatable: Out of scope
26820438	Not Curatable: Review/comment
26820439	Not Curatable: Out of scope
26821380	Not Curatable: Out of scope
26822607	Not Curatable: Out of scope
26822608	Not Priority
26822609	Not Priority
26823401	Not Curatable: Out of scope
26823402	Not Curatable: Out of scope
26823404	Not Curatable: Out of scope
26823405	Not Curatable: Out of scope
26823406	Not Curatable: Out of scope
26823407	Not Curatable: Out of scope
26823408	Not Curatable: Out of scope
26823409	Not Curatable: Out of scope
26823410	Not Curatable: Out of scope
26823411	Not Curatable: Out of scope
26823412	Not Curatable: Out of scope
26823413	Not Curatable: Out of scope
26823414	Not Curatable: Out of scope
26823415	Not Curatable: Out of scope
26823417	Not Curatable: Out of scope
26823419	Not Curatable: Out of scope
26823421	Not Curatable: Out of scope
26823422	Not Curatable: Out of scope
26823424	Not Curatable: Out of scope
26823425	Not Curatable: Out of scope
26823426	Not Curatable: Out of scope
26823427	Not Curatable: Out of scope
26823428	Not Curatable: Out of scope
26823429	Not Priority
26823430	Not Curatable: Out of scope
26823431	Curatable
26823432	Not Curatable: Out of scope
26823433	Not Curatable: Out of scope
26823434	Not Curatable: Out of scope
26823435	Not Curatable: Out of scope
26824109	Not Curatable: Out of scope
26824521	Curatable
26824644	Not Curatable: Out of scope
26824645	Not Curatable: Out of scope
26824646	Not Curatable: Out of scope
26824647	Not Curatable: Out of scope
26824648	Not Curatable: Out of scope
26824649	Not Curatable: Out of scope
26824650	Not Curatable: Out of scope
26824651	Not Curatable: Out of scope
26824652	Not Curatable: Review/comment
26824653	Curatable
26824654	Not Priority
26824655	Curatable
26824656	Curatable
26824657	Curatable
26824658	Curatable
26824659	Not Curatable: Out of scope
26824660	Not Curatable: Out of scope
26824661	Not Curatable: Out of scope
26824662	Not Curatable: High-throughput
26824663	Not Curatable: Out of scope
26828110	Not Curatable: Out of scope
26828719	Not Curatable: Out of scope
26828793	Not Curatable: High-throughput
26828862	Not Priority
26828925	Not Curatable: Out of scope
26828932	Curatable
26828939	Curatable
26828946	Curatable
26829043	Not Priority
26829124	Not Curatable: Out of scope
26829223	Not Curatable: Out of scope
26829224	Not Curatable: Out of scope
26829225	Not Priority
26829388	Curatable
26829389	Curatable
26829590	Not Curatable: Out of scope
26829591	Not Curatable: Out of scope
26829592	Curatable
26829749	Not Priority
26829750	Not Priority
26829751	Curatable
26829752	Not Curatable: Out of scope
26829753	Not Curatable: Out of scope
26829754	Not Curatable: Out of scope
26830460	Not Curatable: Out of scope
26830461	Not Curatable: Out of scope
26830462	Not Priority
26830463	Not Curatable: Out of scope
26830877	Not Priority
26830878	Not Curatable: Out of scope
26830879	Not Curatable: Out of scope
26832331	Not Priority
26833086	Not Curatable: Out of scope
26833087	Curatable
26833088	Not Curatable: High-throughput
26833089	Not Priority
26833090	Curatable
26834238	Curatable
26836303	Not Curatable: Out of scope
26836304	Not Curatable: Out of scope
26836305	Not Priority
26836306	Not Priority
26836307	Not Priority
26836308	Curatable
26836309	Not Curatable: Out of scope
26836320	Not Curatable: Out of scope
26836436	Not Curatable: Out of scope
26839287	Curatable
26839965	Not Curatable: Out of scope
26840049	Not Curatable: Out of scope
26840050	Not Curatable: Out of scope
26840051	Not Priority
26840180	Not Curatable: Out of scope
26840481	Not Curatable: Out of scope
26840482	Not Curatable: Out of scope
26840483	Not Priority
26840484	Not Curatable: Out of scope
26840485	Not Curatable: Out of scope
26840486	Not Curatable: Out of scope
26840487	Not Curatable: Out of scope
26840488	Not Curatable: Out of scope
26840489	Not Curatable: Out of scope
26840490	Not Curatable: Out of scope
26840491	Not Curatable: Out of scope
26840632	Not Curatable: Out of scope
26841169	Not Curatable: Out of scope
26841430	Not Curatable: Out of scope
26841431	Not Curatable: Out of scope
26841432	Curatable
26841696	Curatable
26842018	Not Curatable: Out of scope
26842019	Not Curatable: Out of scope
26842020	Not Curatable: Out of scope
26842021	Not Curatable: Out of scope
26842033	Not Curatable: Out of scope
26842034	Not Curatable: Out of scope
26842035	Not Curatable: Out of scope
26842036	Not Curatable: Out of scope
26842037	Not Curatable: Out of scope
26842038	Not Curatable: Out of scope
26842039	Not Curatable: Out of scope
26842040	Not Curatable: Out of scope
26842041	Not Curatable: Out of scope
26842043	Not Curatable: Out of scope
26842044	Not Curatable: Out of scope
26842045	Not Curatable: Out of scope
26842046	Not Curatable: Out of scope
26842047	Not Curatable: Out of scope
26842048	Not Curatable: Out of scope
26842049	Not Curatable: Out of scope
26842050	Not Curatable: Out of scope
26842051	Not Curatable: Out of scope
26842052	Not Curatable: Out of scope
26842053	Not Curatable: Out of scope
26842054	Not Curatable: Out of scope
26842055	Not Curatable: Out of scope
26842056	Not Curatable: Out of scope
26842057	Not Curatable: Out of scope
26842058	Not Curatable: Out of scope
26842059	Not Curatable: Out of scope
26842060	Not Curatable: Out of scope
26842463	Curatable
26842464	Not Curatable: High-throughput
26842937	Not Curatable: Out of scope
26843316	Not Curatable: Out of scope
26843485	Not Priority
26844887	Not Curatable: Review/comment
26844991	Not Curatable: Out of scope
26845027	Curatable
26845150	Not Curatable: Out of scope
26845333	Curatable
26845436	Not Curatable: Out of scope
26845522	Curatable
26845523	Not Priority
26845548	Not Priority
26847544	Not Curatable: Out of scope
26847545	Not Priority
26847546	Not Curatable: Out of scope
26848154	Not Priority
26848496	Not Curatable: Out of scope
26848586	Curatable
26848748	Not Curatable: Out of scope
26848828	Not Priority
26849190	Not Curatable: Review/comment
26849191	Not Curatable: Out of scope
26849192	Not Curatable: Out of scope
26849847	Curatable
26853145	Curatable
26853146	Not Curatable: Out of scope
26853147	Curatable
26853472	Not Curatable: Out of scope
26853473	Not Curatable: Out of scope
26853474	Not Curatable: Out of scope
26854297	Not Curatable: Out of scope
26854298	Not Curatable: Out of scope
26854367	Not Curatable: Out of scope
26854565	Curatable
26854916	Not Curatable: Out of scope
26854917	Not Curatable: Out of scope
26854918	Not Curatable: Out of scope
26855424	Not Curatable: Out of scope
26855425	Not Curatable: Out of scope
26855426	Not Priority
26855427	Not Curatable: Out of scope
26856890	Curatable
26857994	Curatable
26858197	Not Curatable: Out of scope
26858304	Not Curatable: High-throughput
26859289	Curatable
26859346	Not Curatable: Out of scope
26859347	Not Curatable: Review/comment
26859348	Not Curatable: Out of scope
26859349	Not Curatable: Review/comment
26859350	Not Curatable: Out of scope
26859351	Curatable
26859352	Not Curatable: Out of scope
26859353	Not Curatable: Out of scope
26859354	Not Priority
26859355	Curatable
26859356	Not Curatable: Out of scope
26859383	Not Curatable: Out of scope
26862916	Curatable
26863025	Curatable
26863142	Not Curatable: Out of scope
26863186	Curatable
26863187	Not Priority
26863188	Not Curatable: Out of scope
26863189	Not Curatable: Out of scope
26863190	Not Curatable: Out of scope
26863191	Not Curatable: Out of scope
26863192	Not Priority
26863193	Not Curatable: Out of scope
26863194	Not Curatable: Out of scope
26863195	Not Curatable: Out of scope
26863196	Not Curatable: Out of scope
26863197	Not Curatable: Out of scope
26863226	Not Curatable: Out of scope
26863604	Not Priority
26863943	Not Curatable: Out of scope
26863944	Not Curatable: Out of scope
26863945	Not Curatable: Out of scope
26863946	Not Curatable: Out of scope
26863958	Not Curatable: Out of scope
26863959	Not Curatable: Out of scope
26863960	Not Curatable: Out of scope
26863961	Not Curatable: Out of scope
26863962	Not Curatable: Out of scope
26863963	Not Curatable: Out of scope
26863964	Not Curatable: Out of scope
26863965	Not Curatable: Out of scope
26863966	Not Curatable: Out of scope
26863967	Not Curatable: Out of scope
26863968	Not Curatable: Out of scope
26863972	Not Curatable: Out of scope
26863973	Not Curatable: Out of scope
26863974	Not Curatable: Out of scope
26863975	Not Curatable: Out of scope
26863976	Not Curatable
26863977	Not Curatable: Out of scope
26863978	Not Curatable: Out of scope
26863979	Not Curatable: Out of scope
26863980	Not Curatable: Out of scope
26863981	Not Curatable: Out of scope
26863982	Not Priority
26863983	Not Curatable: Out of scope
26866370	Not Curatable: Out of scope
26866486	Not Curatable: Out of scope
26866607	Not Curatable: Out of scope
26869642	Curatable
26869697	Not Curatable: Review/comment
26869698	Not Curatable: Review/comment
26869699	Not Curatable: Review/comment
26869700	Not Curatable: Out of scope
26869701	Not Curatable: Out of scope
26870957	Not Curatable: Out of scope
26870961	Curatable
26871440	Not Curatable: Out of scope
26871453	Curatable
26871574	Not Curatable: Out of scope
26871586	Not Curatable: Out of scope
26871621	Not Curatable: Out of scope
26871622	Not Curatable: Out of scope
26871623	Not Curatable: Out of scope
26871624	Not Curatable: Review/comment
26871625	Not Curatable: Review/comment
26871626	Not Curatable: Out of scope
26871627	Not Curatable: Out of scope
26871628	Not Curatable: Out of scope
26871629	Not Curatable: Out of scope
26871630	Not Curatable: Out of scope
26871631	Not Curatable: Out of scope
26871632	Not Priority
26871633	Curatable
26871634	Curatable
26871635	Not Curatable: Out of scope
26871636	Not Curatable: Out of scope
26871637	Not Curatable: Out of scope
26871638	Not Curatable: Review/comment
26871722	Curatable
26872257	Not Curatable: Out of scope
26872352	Not Priority
26875865	Curatable
26875866	Curatable
26875867	Curatable
26876937	Curatable
26876938	Curatable
26876939	Not Priority
26878235	Not Curatable: Out of scope
26878236	Not Priority
26878237	Not Curatable: Out of scope
26878238	Not Priority
26878396	Not Curatable: Out of scope
26878723	Not Curatable: Out of scope
26878724	Curatable
26878725	Curatable
26878752	Not Curatable: Out of scope
26878753	Curatable
26878754	Not Curatable: Out of scope
26880542	Not Curatable: Out of scope
26880543	Not Curatable: Out of scope
26880544	Curatable
26880545	Not Curatable: Out of scope
26880546	Not Curatable: Out of scope
26880547	Not Curatable: Out of scope
26880548	Curatable
26880549	Curatable
26880550	Not Curatable: Out of scope
26880551	Not Priority
26880552	Not Curatable: Out of scope
26880553	Curatable
26880554	Not Priority
26880555	Not Curatable: Out of scope
26880556	Not Curatable: Out of scope
26880557	Not Priority
26880558	Not Curatable: Out of scope
26880559	Not Curatable: Out of scope
26880560	Curatable
26880561	Not Curatable: Out of scope
26880562	Curatable
26880563	Not Priority
26880564	Not Curatable: Out of scope
26880565	Not Curatable
26880623	Not Curatable: Out of scope
26882073	Not Priority
26882497	Curatable
26882501	Not Curatable: Out of scope
26882502	Not Curatable: Out of scope
26882503	Curatable
26883496	Not Priority
26883601	Curatable
26884587	Not Priority
26885666	Not Priority
26885717	Not Priority
26886064	Not Curatable: Out of scope
26886256	Not Curatable: Out of scope
26886789	Not Curatable: Out of scope
26886790	Not Curatable: Out of scope
26886791	Not Curatable: Review/comment
26886792	Not Curatable: Out of scope
26886793	Not Curatable: Out of scope
26886794	Curatable
26886795	Not Priority
26886796	Not Curatable: Out of scope
26886797	Not Curatable: Out of scope
26886798	Not Priority
26886799	Not Curatable: Out of scope
26886800	Not Curatable: Out of scope
26887453	Not Curatable: Out of scope
26887454	Not Curatable: Out of scope
26887455	Not Curatable: Out of scope
26887456	Not Curatable: Out of scope
26887468	Not Curatable: Out of scope
26887469	Not Curatable: Out of scope
26887470	Not Curatable: Out of scope
26887471	Not Curatable: Out of scope
26887472	Not Curatable: Out of scope
26887473	Not Curatable: Out of scope
26887474	Not Curatable: Out of scope
26887475	Not Curatable: Out of scope
26887476	Not Curatable: Out of scope
26887477	Not Curatable: Out of scope
26887480	Not Curatable: Out of scope
26887481	Not Curatable: Out of scope
26887482	Not Curatable: Out of scope
26887483	Not Curatable: Out of scope
26887484	Not Curatable: Out of scope
26887485	Not Curatable: Out of scope
26887486	Not Curatable: Out of scope
26887487	Not Curatable: Out of scope
26887489	Not Curatable: Out of scope
26887490	Not Curatable: Out of scope
26887491	Not Curatable: Review/comment
26887492	Not Curatable: Out of scope
26887493	Not Curatable: Out of scope
26887494	Not Curatable: Out of scope
26887495	Not Curatable: Out of scope
26887496	Not Priority
26887497	Not Priority
26887498	Not Curatable: Out of scope
26887917	Not Curatable: Out of scope
26887918	Not Priority
26887919	Not Curatable: Out of scope
26888070	Not Curatable: Out of scope
26888746	Not Curatable: Out of scope
26889675	Curatable
26889679	Not Curatable: Out of scope
26889830	Curatable
26889835	Not Priority
26890004	Not Priority
26890028	Not Curatable: Out of scope
26890123	Not Curatable: Out of scope
26890159	Not Curatable: Out of scope
26890254	Not Curatable: Out of scope
26890361	Not Curatable: Review/comment
26890883	Not Curatable: Out of scope
26890939	Curatable
26891056	Not Curatable: Out of scope
26891131	Curatable
26891179	Not Curatable: Out of scope
26891228	Not Priority
26891268	Not Priority
26893390	Not Curatable: Out of scope
26893391	Not Curatable: Review/comment
26894250	Not Curatable: Out of scope
26894589	Not Priority
26894955	Not Curatable: Out of scope
26894956	Not Curatable: Out of scope
26894957	Not Curatable: Out of scope
26894958	Not Priority
26894959	Curatable
26894960	Not Priority
26895087	Not Curatable: Out of scope
26895156	Not Curatable: Out of scope
26895237	Not Priority
26895328	Not Priority
26895420	Not Curatable: Review/comment
26895421	Not Curatable: Review/comment
26895422	Not Curatable: Out of scope
26895423	Not Curatable: Out of scope
26895424	Curatable
26895425	Curatable
26895426	Curatable
26896443	Not Curatable: Out of scope
26896444	Not Priority
26896445	Not Curatable: Insufficient Evidence
26896675	Not Curatable: High-throughput
26896676	Not Curatable: Out of scope
26898329	Not Curatable: Out of scope
26898330	Not Curatable: Out of scope
26898331	Not Curatable: Out of scope
26900751	Curatable
26900752	Not Priority
26900922	Curatable
26901046	Not Curatable: Out of scope
26901065	Not Curatable: Out of scope
26901066	Not Priority
26901067	Not Priority
26901068	Not Curatable: Out of scope
26901136	Not Curatable: Out of scope
26901320	Curatable
26901416	Curatable
26901438	Not Priority
26901439	Not Curatable: Out of scope
26901440	Not Curatable: Out of scope
26901497	Not Curatable: Out of scope
26901620	Not Curatable: Out of scope
26901759	Not Priority
26901857	Not Curatable: Out of scope
26901870	Not Curatable: Out of scope
26901871	Curatable
26901872	Curatable
26902718	Not Curatable: Out of scope
26902719	Not Curatable: Review/comment
26902720	Not Curatable: Out of scope
26903600	Curatable
26903601	Not Priority
26903602	Not Priority
26905295	Not Curatable: Out of scope
26905833	Not Curatable: Out of scope
26906167	Not Curatable: Review/comment
26906678	Not Curatable: Out of scope
26906679	Not Curatable: Out of scope
26906680	Not Curatable: Out of scope
26906681	Not Curatable: Review/comment
26906682	Not Curatable: Out of scope
26906728	Not Curatable: Out of scope
26906729	Not Curatable: Review/comment
26906730	Not Curatable: Review/comment
26906731	Not Curatable: Out of scope
26906732	Not Curatable: Review/comment
26906733	Not Curatable: Out of scope
26906734	Curatable
26906735	Not Priority
26906736	Not Priority
26906737	Not Priority
26906738	Curatable
26906739	Not Priority
26906740	Not Curatable: Out of scope
26906741	Not Curatable: Out of scope
26907532	Not Curatable: Out of scope
26907613	Not Curatable: Out of scope
26907989	Not Curatable: Out of scope
26908102	Not Curatable: Out of scope
26908150	Not Curatable: Out of scope
26908759	Not Curatable: Out of scope
26908760	Curatable
26909571	Not Curatable: Out of scope
26909572	Not Curatable: Out of scope
26909573	Not Curatable: Out of scope
26909574	Curatable
26909575	Not Curatable: Out of scope
26909576	Not Curatable: Out of scope
26909577	Not Priority
26909578	Not Curatable: Out of scope
26909579	Not Curatable: Out of scope
26909580	Not Curatable: Out of scope
26909581	Not Curatable: Out of scope
26910009	Not Curatable: Out of scope
26910010	Not Priority
26910011	Not Curatable: Out of scope
26910012	Not Priority
26910315	Not Curatable: Out of scope
26910440	Not Curatable: Out of scope
26910538	Not Curatable: High-throughput
26910731	Not Curatable: Out of scope
26911740	Not Curatable: Out of scope
26911741	Not Curatable: Out of scope
26911742	Not Curatable: Out of scope
26911743	Not Curatable: Out of scope
26911755	Not Curatable: Out of scope
26911756	Not Curatable: Out of scope
26911757	Not Curatable: Out of scope
26911758	Not Curatable: Out of scope
26911759	Not Curatable: Out of scope
26911760	Not Curatable: Out of scope
26911761	Not Curatable: Out of scope
26911762	Not Curatable: Out of scope
26911763	Not Curatable: Out of scope
26911764	Not Curatable: Out of scope
26911765	Not Curatable: Out of scope
26911766	Not Curatable: Out of scope
26911767	Not Curatable: Out of scope
26911771	Not Curatable: Out of scope
26911772	Not Curatable: Out of scope
26911773	Not Curatable: Out of scope
26911774	Not Curatable: Out of scope
26911775	Not Curatable: Out of scope
26911776	Not Curatable: Out of scope
26911777	Not Curatable: Review/comment
26911778	Not Curatable: Out of scope
26911779	Not Curatable: Out of scope
26911780	Not Curatable: Out of scope
26911781	Not Curatable: Out of scope
26911782	Not Curatable: Out of scope
26911783	Not Curatable: Out of scope
26911784	Not Curatable: Out of scope
26911905	Not Curatable: Out of scope
26911906	Not Curatable: Out of scope
26911907	Not Curatable
26911908	Not Curatable: Out of scope
26911909	Not Curatable: Out of scope
26911910	Not Curatable: Review/comment
26911911	Not Curatable: Out of scope
26911912	Not Curatable: Out of scope
26911913	Not Curatable: Out of scope
26912359	Not Curatable: Out of scope
26912360	Not Curatable: Out of scope
26912361	Not Curatable: Out of scope
26912362	Not Curatable: Out of scope
26912363	Not Curatable: Out of scope
26912364	Not Curatable: Out of scope
26912365	Not Curatable: Out of scope
26912366	Not Curatable: Out of scope
26912367	Not Priority
26912368	Not Curatable: Out of scope
26912369	Not Curatable: Out of scope
26912674	Not Curatable: Out of scope
26912676	Not Curatable: Out of scope
26912677	Not Curatable: Out of scope
26912678	Not Curatable: Out of scope
26912679	Not Curatable: Out of scope
26912680	Not Curatable: Out of scope
26912681	Not Curatable: Out of scope
26912682	Not Curatable: Out of scope
26912683	Not Curatable: Out of scope
26912684	Not Curatable: Out of scope
26912685	Not Curatable: Out of scope
26912686	Not Curatable: Out of scope
26912687	Not Curatable: Out of scope
26912688	Not Curatable: Out of scope
26912689	Not Curatable: Out of scope
26912690	Not Curatable: Out of scope
26912691	Not Curatable: Out of scope
26912692	Not Curatable: Out of scope
26912693	Not Curatable: Out of scope
26912694	Not Curatable: Out of scope
26912695	Not Curatable: Out of scope
26912696	Not Curatable: Out of scope
26912697	Not Curatable: Out of scope
26912698	Not Curatable: Out of scope
26912699	Not Curatable: Out of scope
26912700	Not Curatable: Out of scope
26912701	Not Curatable: Out of scope
26912702	Not Curatable: Out of scope
26912703	Not Curatable: Out of scope
26912704	Curatable
26912705	Not Curatable: Out of scope
26912706	Not Curatable: Out of scope
26912707	Curatable
26912708	Not Curatable: Out of scope
26912722	Curatable
26912723	Curatable
26912724	Curatable
26912832	Not Curatable: Out of scope
26912834	Not Curatable: Out of scope
26912835	Not Curatable: Out of scope
26912836	Not Curatable: Out of scope
26912837	Not Curatable: Out of scope
26912838	Not Curatable: Out of scope
26912839	Not Curatable: Out of scope
26912840	Not Curatable: Out of scope
26912841	Not Curatable: Out of scope
26912842	Not Curatable: Out of scope
26912843	Not Curatable: Review/comment
26912844	Not Curatable: Out of scope
26912845	Not Curatable: Out of scope
26912846	Not Curatable: Out of scope
26912847	Not Curatable: Out of scope
26912848	Not Curatable: Review/comment
26912849	Not Curatable: Out of scope
26912850	Not Curatable: Out of scope
26912851	Not Curatable: Out of scope
26912852	Not Curatable: Out of scope
26912853	Not Priority
26912854	Not Curatable: Out of scope
26912855	Not Curatable: Out of scope
26912856	Not Curatable: Out of scope
26912857	Not Curatable: Out of scope
26912858	Not Curatable: Out of scope
26912859	Not Curatable: Out of scope
26912860	Not Priority
26912861	Not Priority
26912862	Not Curatable: Out of scope
26912863	Not Curatable: Out of scope
26912864	Not Curatable: Out of scope
26912865	Not Curatable: Out of scope
26912866	Not Curatable: Out of scope
26912868	Not Curatable: Out of scope
26912869	Not Curatable: Out of scope
26912870	Not Curatable: Out of scope
26912871	Not Curatable: Out of scope
26912872	Not Curatable: Out of scope
26912873	Not Curatable: Out of scope
26912874	Not Curatable: Out of scope
26912875	Not Curatable: Out of scope
26912876	Not Curatable: Out of scope
26912877	Not Curatable: Review/comment
26912878	Not Curatable: Out of scope
26912879	Not Curatable: Out of scope
26912880	Not Curatable: Out of scope
26912881	Not Curatable: Out of scope
26912882	Not Curatable: Out of scope
26912883	Not Curatable: Out of scope
26912884	Not Curatable: Out of scope
26912885	Not Curatable: Out of scope
26912886	Not Curatable: Out of scope
26912887	Not Curatable: Out of scope
26912888	Not Curatable: Out of scope
26912889	Not Curatable: Out of scope
26912890	Not Curatable: Out of scope
26912891	Not Curatable: Out of scope
26912892	Not Curatable: Out of scope
26912893	Not Curatable: Out of scope
26912894	Not Curatable: Out of scope
26912895	Not Priority
26912896	Not Priority
26912897	Not Curatable: Out of scope
26912899	Not Curatable: Out of scope
26913521	Not Curatable: Out of scope
26913956	Not Curatable: Out of scope
26914139	Not Priority
26914537	Not Curatable: Out of scope
26917592	Not Curatable: Out of scope
26917593	Not Curatable: Out of scope
26917594	Not Curatable: Out of scope
26917595	Not Curatable: Out of scope
26917596	Not Curatable: Out of scope
26917680	Curatable
26917742	Not Curatable: Out of scope
26917744	Not Curatable: Out of scope
26917745	Not Curatable: Out of scope
26917746	Not Curatable: Out of scope
26917747	Not Curatable: Out of scope
26917748	Not Curatable: Out of scope
26917749	Not Curatable: Out of scope
26917750	Not Curatable: Out of scope
26917751	Not Curatable: Out of scope
26917752	Not Curatable: Out of scope
26917753	Not Curatable: Review/comment
26917754	Not Curatable: Out of scope
26917755	Not Curatable: Review/comment
26917756	Not Curatable
26917757	Not Curatable
26917758	Not Curatable: Out of scope
26917759	Not Curatable: Out of scope
26917760	Not Curatable: Out of scope
26917761	Not Curatable: Out of scope
26917762	Not Curatable: Out of scope
26917763	Curatable
26917764	Curatable
26917765	Not Curatable: Out of scope
26917766	Not Curatable: Out of scope
26917767	Not Curatable: Out of scope
26917768	Not Curatable: Out of scope
26917769	Not Curatable: Out of scope
26917770	Not Curatable: Out of scope
26917771	Not Curatable: Out of scope
26917772	Not Priority
26917773	Not Curatable: Out of scope
26917774	Not Curatable: Out of scope
26918253	Not Curatable: Out of scope
26918822	Curatable
26918946	Curatable
26919124	Not Curatable: Out of scope
26919175	Not Priority
26919282	Not Curatable: Out of scope
26919415	Not Curatable: Out of scope
26919416	Not Priority
26919417	Not Priority
26919418	Not Curatable: Review/comment
26919419	Not Curatable: Review/comment
26919420	Not Curatable: Review/comment
26919421	Not Curatable: Review/comment
26919422	Not Curatable: Review/comment
26919423	Not Curatable: Review/comment
26919424	Not Curatable: Out of scope
26919425	Not Curatable: Review/comment
26919426	Curatable
26919427	Not Priority
26919428	Curatable
26919429	Not Priority
26919430	Not Priority
26919431	Curatable
26919432	Curatable
26919433	Not Priority
26919434	Not Curatable: Out of scope
26919435	Not Curatable: Out of scope
26919436	Not Curatable: Review/comment
26920219	Not Curatable: Out of scope
26920220	Not Priority
26920221	Not Curatable: Out of scope
26920222	Not Curatable: Out of scope
26920223	Not Curatable: Out of scope
26923725	Not Curatable: Out of scope
26924328	Not Curatable: Out of scope
26924576	Not Curatable: Out of scope
26924577	Not Priority
26924578	Not Curatable: Out of scope
26925584	Not Priority
26925779	Not Priority
26925837	Not Curatable: Out of scope
26925970	Not Priority
26926121	Not Priority
26926299	Not Priority
26926465	Not Curatable: Out of scope
26926673	Not Priority
26926907	Not Priority
26927849	Not Curatable: Out of scope
26928023	Not Priority
26928075	Not Curatable: Out of scope
26928076	Not Curatable: Insufficient Evidence
26928226	Not Curatable: Out of scope
26928227	Not Curatable: Out of scope
26928228	Not Curatable: Insufficient Evidence
26928234	Not Curatable: Insufficient Evidence
26928868	Not Curatable: Out of scope
26929011	Curatable
26929012	Curatable
26929991	Not Priority
26929992	Not Curatable: Review/comment
26929993	Not Curatable: Review/comment
26933123	Curatable
26933836	Not Curatable: Out of scope
26933890	Not Curatable: Out of scope
26933962	Not Curatable: Out of scope
26934112	Not Curatable: Out of scope
26934220	Not Curatable: Out of scope
26934221	Not Curatable: Out of scope
26934222	Not Curatable: Out of scope
26934223	Not Curatable: Out of scope
26934224	Not Curatable: Out of scope
26934225	Not Curatable: Out of scope
26934226	Not Curatable: Out of scope
26934227	Not Curatable: Out of scope
26934228	Not Curatable: Out of scope
26934229	Not Curatable: Insufficient Evidence
26934230	Not Curatable: Out of scope
26934231	Not Curatable: Out of scope
26934361	Not Curatable: Out of scope
26934485	Not Curatable: Out of scope
26934517	Not Curatable: Out of scope
26934518	Not Curatable: Out of scope
26934519	Not Curatable: Out of scope
26934520	Not Curatable: Out of scope
26934521	Not Curatable: Out of scope
26934522	Not Curatable: Out of scope
26934523	Not Curatable: Out of scope
26934524	Not Curatable: Out of scope
26934525	Not Curatable: Out of scope
26934526	Not Curatable: Out of scope
26934590	Not Curatable: Out of scope
26934704	Not Curatable: Out of scope
26934709	Not Curatable: Out of scope
26934746	Not Curatable: Out of scope
26935658	Not Curatable: Out of scope
26935659	Not Curatable: Out of scope
26935660	Not Curatable: Out of scope
26935661	Not Curatable: Out of scope
26935673	Not Curatable: Out of scope
26935674	Not Curatable: Out of scope
26935675	Not Curatable: Out of scope
26935676	Not Curatable: Out of scope
26935677	Not Curatable: Out of scope
26935678	Not Curatable: Out of scope
26935679	Not Curatable: Out of scope
26935680	Not Curatable: Out of scope
26935681	Not Curatable: Out of scope
26935682	Not Curatable: Out of scope
26935686	Not Curatable: Out of scope
26935687	Not Curatable: Out of scope
26935688	Not Curatable: Out of scope
26935689	Not Curatable: Out of scope
26935690	Not Curatable
26935691	Not Curatable: Out of scope
26935693	Not Curatable: Out of scope
26935694	Not Curatable: Out of scope
26935695	Not Curatable: Out of scope
26935696	Not Curatable: Out of scope
26935697	Not Curatable: Out of scope
26935698	Not Curatable: Out of scope
26935699	Curatable
26938653	Not Curatable: Out of scope
26938775	Not Priority
26938778	Not Curatable: Out of scope
26938916	Curatable
26938925	Not Priority
26939020	Not Priority
26939790	Not Curatable: Out of scope
26940865	Not Curatable: Out of scope
26940866	Not Curatable: Out of scope
26940867	Not Curatable: Out of scope
26940868	Not Curatable: Out of scope
26940869	Not Curatable: Out of scope
26941088	Curatable
26941089	Curatable
26941090	Not Curatable: High-throughput
26941091	Curatable
26941092	Not Curatable: Out of scope
26941292	Not Curatable: Out of scope
26941294	Not Curatable: Out of scope
26941295	Not Curatable: Out of scope
26941296	Not Curatable: Out of scope
26941297	Not Curatable: Out of scope
26941298	Not Curatable: Out of scope
26941299	Not Curatable: Out of scope
26941300	Not Curatable: Out of scope
26941301	Not Curatable: Out of scope
26941302	Not Curatable: Out of scope
26941303	Not Curatable: Out of scope
26941304	Not Curatable: Out of scope
26941305	Not Curatable: Out of scope
26941306	Not Curatable: Out of scope
26941307	Not Curatable: Out of scope
26941308	Not Curatable: Out of scope
26941309	Not Curatable: Out of scope
26941310	Not Curatable: Out of scope
26941311	Not Curatable: Out of scope
26941312	Not Curatable: Out of scope
26941313	Not Priority
26941314	Not Curatable: Out of scope
26941315	Not Curatable: Out of scope
26941316	Not Curatable: Out of scope
26941317	Not Curatable: Out of scope
26941318	Not Curatable: Out of scope
26941319	Not Curatable: Out of scope
26941320	Not Curatable: Out of scope
26941321	Not Curatable: Out of scope
26941322	Not Curatable: Out of scope
26941323	Not Priority
26941324	Not Curatable: Out of scope
26941325	Not Curatable: Out of scope
26942239	Not Curatable: Out of scope
26942411	Not Priority
26942442	Not Priority
26942578	Not Priority
26942665	Not Curatable: Out of scope
26942666	Not Curatable: Out of scope
26942667	Not Curatable: Review/comment
26942668	Not Curatable: Review/comment
26942669	Not Curatable: Out of scope
26942670	Not Curatable: Out of scope
26942671	Not Curatable: Out of scope
[truncated: 3,016 more rows]

## Sheet: Sheet3
Supplementary table 5.
Classification of papers evaluated during the expert curation process
PubMed identifier (PMID)	Category
576733	Not Curatable: Out of scope
744949	Not Priority
1171110	Not Priority
1214111	Not Priority
1280155	Not Priority
1303803	Not Curatable: Out of scope
1310666	Not Curatable: Out of scope
1352242	Not Priority
1454838	Not Curatable: Out of scope
1505960	Not Priority
1510240	Not Curatable: Review/comment
1643282	Not Curatable: Out of scope
1643286	Curatable
1686187	Curatable: Already in Swiss-Prot
1786592	Not Priority
1830821	Curatable: Already in Swiss-Prot
1981467	Not Curatable: Out of scope
2015333	Not Curatable: Out of scope
2034210	Not Curatable: Out of scope
2102855	Not Curatable: Out of scope
2152112	Not Priority
2152168	Not Curatable: High-throughput
2152176	Not Priority
2161333	Not Curatable: Out of scope
2250417	Not Curatable: Out of scope
2274039	Not Curatable: Out of scope
2277648	Curatable: Already in Swiss-Prot
2319942	Not Priority
2329361	Not Curatable: Out of scope
2347304	Not Curatable: Out of scope
2428682	Not Curatable: Out of scope
2511069	Not Priority
2536664	Not Curatable: Out of scope
2634607	Not Priority
2735533	Not Priority
2769340	Not Curatable: Out of scope
2769341	Not Curatable: Out of scope
2937058	Curatable: Already in Swiss-Prot
3102296	Not Priority
3289826	Not Curatable: Out of scope
3309331	Not Curatable: Out of scope
3377754	Curatable
3417549	Not Priority
3484340	Not Priority
3886555	Not Curatable: Out of scope
4448949	Not Priority
4475684	Not Priority
4837398	Not Curatable
6192051	Not Curatable: Out of scope
6278668	Not Priority
6393951	Not Curatable: Out of scope
6807968	Not Curatable: Out of scope
7077088	Not Curatable: Out of scope
7240452	Curatable
7469794	Not Curatable
7490081	Curatable: Already in Swiss-Prot
7490097	Not Curatable: Out of scope
7596831	Curatable: Already in Swiss-Prot
7626145	Curatable: Already in Swiss-Prot
7630933	Not Curatable: Out of scope
7632915	Not Curatable: Out of scope
7632923	Not Curatable: Out of scope
7638620	Not Curatable: Redundant
7647304	Not Curatable: Out of scope
7655081	Not Priority
7667306	Not Curatable: Redundant
7773019	Not Curatable: Out of scope
7791877	Curatable: Already in Swiss-Prot
7794903	Curatable: Already in Swiss-Prot
7826315	Not Curatable: Out of scope
7833924	Curatable: Already in Swiss-Prot
7851777	Curatable: Already in Swiss-Prot
7858224	Not Curatable: Out of scope
7881072	Not Curatable: Redundant
7928996	Curatable: Already in Swiss-Prot
7951327	Curatable: Already in Swiss-Prot
7972489	Not Curatable: Redundant
7972499	Not Curatable: Redundant
7987417	Not Curatable: High-throughput
8000005	Not Curatable: Out of scope
8038602	Not Curatable: Redundant
8038603	Not Curatable: Out of scope
8050375	Curatable: Already in Swiss-Prot
8096831	Not Priority
8134375	Not Curatable: Out of scope
8146154	Not Priority
8148648	Curatable
8195165	Curatable: Already in Swiss-Prot
8232555	Curatable: Already in Swiss-Prot
8276898	Curatable: Already in Swiss-Prot
8285466	Not Curatable: Out of scope
8289803	Not Curatable: Out of scope
8290624	Curatable
8293578	Not Priority
8310052	Curatable: Already in Swiss-Prot
8319910	Curatable: Already in Swiss-Prot
8346306	Not Curatable: Out of scope
8364355	Curatable
8383238	Curatable: Already in Swiss-Prot
8392411	Not Curatable: Out of scope
8437577	Not Curatable: Redundant
8448363	Curatable: Already in Swiss-Prot
8479424	Not Curatable: Out of scope
8528277	Curatable
8533473	Not Curatable: Out of scope
8535143	Not Priority
8547813	Not Curatable: Redundant
8547814	Not Curatable: Redundant
8580761	Not Curatable: Redundant
8587508	Curatable: Already in Swiss-Prot
8589735	Not Curatable: Out of scope
8597661	Not Curatable: Out of scope
8600462	Curatable: Already in Swiss-Prot
8613357	Not Curatable: Out of scope
8620841	Not Priority
8624438	Not Curatable: Redundant
8628249	Not Curatable: Out of scope
8639745	Not Curatable: Review/comment
8661125	Not Curatable: Out of scope
8672883	Not Curatable: Out of scope
8672884	Curatable: Already in Swiss-Prot
8719748	Not Curatable: Out of scope
8737806	Not Curatable: Out of scope
8782057	Curatable: Already in Swiss-Prot
8787023	Curatable: Already in Swiss-Prot
8800436	Curatable: Already in Swiss-Prot
8811862	Curatable
8819875	Curatable
8839676	Not Curatable: Out of scope
8844162	Curatable: Already in Swiss-Prot
8884941	Not Curatable: Out of scope
8893545	Not Curatable: Out of scope
8893551	Curatable
8894697	Curatable: Already in Swiss-Prot
8898225	Curatable
8904811	Not Curatable: Redundant
8921375	Not Curatable: Redundant
8931136	Not Curatable: Out of scope
8931137	Not Curatable: Out of scope
8931574	Not Curatable: Out of scope
8931691	Curatable: Already in Swiss-Prot
8946171	Not Curatable: Out of scope
8953250	Curatable: Already in Swiss-Prot
8989887	Not Curatable: Out of scope
9003312	Not Curatable: Out of scope
9011096	Not Curatable: Redundant
9014338	Not Priority
9034002	Not Curatable: Out of scope
9037163	Not Curatable: Out of scope
9037164	Not Curatable: Out of scope
9042923	Not Curatable: Out of scope
9085569	Curatable
9107032	Not Curatable: Redundant
9147644	Curatable: Already in Swiss-Prot
9175857	Not Curatable: Out of scope
9193091	Not Curatable: Out of scope
9199563	Not Curatable: Redundant
9212468	Not Curatable: Redundant
9215673	Not Priority
9215914	Curatable: Already in Swiss-Prot
9222767	Curatable: Already in Swiss-Prot
9271096	Curatable: Already in Swiss-Prot
9288749	Curatable
9288750	Not Curatable: Out of scope
9295076	Not Curatable: Out of scope
9307043	Curatable: Already in Swiss-Prot
9311736	Curatable: Already in Swiss-Prot
9363754	Curatable: Already in Swiss-Prot
9376072	Curatable: Already in Swiss-Prot
9401119	Not Curatable: Redundant
9402740	Not Curatable: Out of scope
9407118	Not Priority
9414562	Not Curatable: Out of scope
9418042	Not Curatable: Out of scope
9418048	Curatable
9430732	Not Priority
9447981	Curatable: Already in Swiss-Prot
9450349	Curatable: Already in Swiss-Prot
9452121	Curatable: Already in Swiss-Prot
9478898	Not Curatable: Out of scope
9482578	Curatable: Already in Swiss-Prot
9482948	Not Curatable: Out of scope
9489009	Not Curatable: Redundant
9490743	Not Curatable: Redundant
9499576	Not Priority
9500710	Not Priority
9502560	Not Curatable: Out of scope
9507385	Not Curatable: Out of scope
9508709	Not Curatable: Review/comment
9522467	Curatable
9539102	Curatable: Already in Swiss-Prot
9539444	Not Priority
9554743	Curatable: Already in Swiss-Prot
9560218	Not Curatable: Out of scope
9565033	Curatable: Already in Swiss-Prot
9577388	Not Curatable: Out of scope
9580984	Not Curatable: Out of scope
9587140	Not Curatable: Review/comment
9611167	Curatable
9615227	Not Priority
9615462	Not Curatable: Out of scope
9618440	Not Curatable: Redundant
9649544	Not Curatable: Redundant
9651577	Curatable: Already in Swiss-Prot
9654149	Not Priority
9668134	Curatable: Already in Swiss-Prot
9680978	Not Curatable: Out of scope
9681024	Not Curatable: Out of scope
9687065	Curatable: Already in Swiss-Prot
9700778	Not Curatable: Out of scope
9701582	Not Curatable: Redundant
9707534	Not Curatable: Out of scope
9733522	Not Curatable: Redundant
9733523	Curatable
9736780	Not Curatable: Redundant
9739419	Not Priority
9744096	Not Curatable: Redundant
9758836	Not Curatable: Out of scope
9761472	Curatable: Already in Swiss-Prot
9765547	Curatable
9765602	Curatable: Already in Swiss-Prot
9768355	Not Curatable: Review/comment
9772425	Not Curatable: Out of scope
9772488	Not Curatable: Insufficient Evidence
9778848	Not Curatable: Redundant
9785470	Not Curatable: Review/comment
9787195	Curatable: Already in Swiss-Prot
9790588	Not Curatable: Out of scope
9790752	Curatable: Already in Swiss-Prot
9794921	Not Priority
9796002	Not Curatable: Out of scope
9799565	Curatable: Already in Swiss-Prot
9801873	Not Curatable: Redundant
9813047	Not Priority
9822379	Not Curatable: Review/comment
9831559	Curatable: Already in Swiss-Prot
9837819	Curatable: Already in Swiss-Prot
9839465	Not Curatable: Redundant
9847083	Not Curatable: Out of scope
9856836	Curatable: Already in Swiss-Prot
9867661	Not Curatable: Review/comment
9875512	Not Curatable: Out of scope
9880346	Curatable
9880362	Curatable
9881166	Not Curatable: Redundant
9887382	Not Curatable: Out of scope
9933304	Not Curatable: Out of scope
9949209	Curatable: Already in Swiss-Prot
9952456	Not Curatable: Out of scope
10036186	Curatable: Already in Swiss-Prot
10051024	Curatable: Already in Swiss-Prot
10077576	Curatable: Already in Swiss-Prot
10079824	Not Curatable: Insufficient Evidence
10097388	Not Curatable: Out of scope
10194253	Not Curatable: Insufficient Evidence
10198012	Not Curatable: Out of scope
10207133	Not Curatable: Redundant
10209091	Not Curatable: Review/comment
10209092	Not Curatable: Review/comment
10221900	Not Curatable: Review/comment
10225999	Not Priority
10330134	Curatable
10330472	Not Curatable: Redundant
10332027	Curatable: Already in Swiss-Prot
10333589	Not Curatable: Redundant
10364413	Not Curatable: Redundant
10366881	Curatable: Already in Swiss-Prot
10377270	Not Curatable: Out of scope
10377428	Not Curatable: Out of scope
10382288	Curatable: Already in Swiss-Prot
10388818	Curatable
10405226	Not Curatable: Review/comment
10405341	Curatable: Already in Swiss-Prot
10407408	Not Curatable: Redundant
10417700	Not Curatable: Redundant
10417705	Not Curatable: Out of scope
10420134	Not Curatable: Out of scope
10425268	Not Curatable: Out of scope
10449589	Not Curatable: Out of scope
10453196	Curatable: Already in Swiss-Prot
10453201	Not Curatable: Redundant
10470603	Not Curatable: Review/comment
10473643	Not Priority
10476075	Not Curatable: Out of scope
10476076	Not Curatable: Out of scope
10492403	Curatable: Already in Swiss-Prot
10493830	Not Curatable: Redundant
10500250	Curatable: Already in Swiss-Prot
10502777	Curatable: Already in Swiss-Prot
10504578	Not Curatable: Redundant
10511337	Not Curatable: Out of scope
10511339	Not Curatable: Out of scope
10517834	Curatable
10517853	Not Curatable: Out of scope
10520454	Not Curatable: Insufficient Evidence
10521492	Curatable: Already in Swiss-Prot
10544227	Curatable: Already in Swiss-Prot
10545472	Not Curatable: Out of scope
10551860	Not Curatable: Out of scope
10557359	Not Curatable: Out of scope
10563637	Not Curatable: Out of scope
10564280	Curatable: Already in Swiss-Prot
10564820	Curatable: Already in Swiss-Prot
10567213	Curatable: Already in Swiss-Prot
10571889	Not Curatable: Redundant
10585777	Curatable: Already in Swiss-Prot
10588066	Not Curatable: Out of scope
10610178	Curatable: Already in Swiss-Prot
10611382	Curatable: Already in Swiss-Prot
10611956	Not Curatable: Review/comment
10634909	Not Curatable: Out of scope
10634915	Not Curatable: Out of scope
10643332	Not Curatable: Out of scope
10644446	Curatable: Already in Swiss-Prot
10649883	Not Curatable: Review/comment
10660572	Curatable: Already in Swiss-Prot
10670783	Not Priority
10673336	Curatable: Already in Swiss-Prot
10675041	Curatable: Already in Swiss-Prot
10677329	Not Curatable: Out of scope
10699187	Curatable: Already in Swiss-Prot
10721669	Curatable: Already in Swiss-Prot
10722730	Curatable: Already in Swiss-Prot
10725327	Curatable
10728692	Not Priority
10742055	Not Priority
10749289	Not Curatable: Out of scope
10750908	Not Curatable: Redundant
10751268	Not Curatable: Out of scope
10759510	Not Curatable: Out of scope
10777157	Not Curatable: Insufficient Evidence
10784591	Not Curatable: Redundant
10790207	Curatable: Already in Swiss-Prot
10797436	Not Curatable: Out of scope
10809448	Not Curatable: Out of scope
10830865	Not Priority
10833273	Not Curatable: Redundant
10835405	Not Curatable: Out of scope
10849422	Not Curatable: Out of scope
10860554	Curatable: Already in Swiss-Prot
10871604	Curatable
10872217	Not Curatable: Out of scope
10891911	Not Curatable: Out of scope
10903905	Curatable: Already in Swiss-Prot
10908878	Not Curatable: Review/comment
10921909	Not Curatable: Out of scope
10924135	Not Curatable: Out of scope
10942420	Curatable
10946225	Not Curatable: Review/comment
10964514	Curatable: Already in Swiss-Prot
10966452	Not Curatable: Out of scope
10973814	Not Curatable: Redundant
10973987	Curatable: Already in Swiss-Prot
10980739	Not Curatable: Redundant
10982773	Not Priority
10985392	Not Curatable: Insufficient Evidence
10987648	Not Curatable: Insufficient Evidence
11015453	Curatable: Already in Swiss-Prot
11018155	Curatable: Already in Swiss-Prot
11039577	Curatable: Already in Swiss-Prot
11043508	Curatable: Already in Swiss-Prot
11054498	Not Curatable: Out of scope
11060541	Not Curatable: Out of scope
11063687	Curatable: Already in Swiss-Prot
11069711	Not Curatable: Out of scope
11082702	Not Curatable: Review/comment
11087788	Curatable: Already in Swiss-Prot
11089975	Not Curatable: Out of scope
11093740	Curatable: Already in Swiss-Prot
11114337	Curatable
11115874	Not Curatable: High-throughput
11117876	Not Curatable: Out of scope
11118435	Curatable: Already in Swiss-Prot
11122376	Curatable
11124525	Curatable: Already in Swiss-Prot
11134375	Not Curatable: Out of scope
11144265	Not Priority
11146468	Not Priority
11148263	Not Curatable: Out of scope
11148293	Not Curatable: Redundant
11157799	Not Priority
11158375	Not Priority
11161203	Not Curatable: Out of scope
11162441	Not Priority
11162607	Curatable: Already in Swiss-Prot
11162645	Curatable: Already in Swiss-Prot
11165031	Not Curatable: Out of scope
11169177	Not Curatable: Out of scope
11175281	Not Priority
11177225	Not Curatable: Review/comment
11216666	Not Curatable: Redundant
11222789	Not Curatable: Out of scope
11230576	Not Curatable: Out of scope
11231950	Curatable
11243728	Not Curatable: Redundant
11245797	Curatable
11254776	Not Curatable: Out of scope
11260499	Not Curatable: Out of scope
11260718	Curatable: Already in Swiss-Prot
11266693	Not Curatable: Redundant
11278816	Curatable: Already in Swiss-Prot
11298364	Not Curatable: Out of scope
11299375	Not Curatable: Out of scope
11301258	Curatable
11309623	Not Curatable: Out of scope
11309678	Curatable: Already in Swiss-Prot
11319034	Not Curatable: Redundant
11338076	Not Curatable: Out of scope
11342594	Curatable
11350685	Not Curatable: Insufficient Evidence
11351099	Not Curatable: High-throughput
11353747	Not Priority
11359470	Not Curatable: Redundant
11377972	Not Curatable: Review/comment
11395007	Curatable
11395542	Not Curatable: Out of scope
11397016	Curatable: Already in Swiss-Prot
11402104	Not Curatable: Redundant
11402191	Curatable
11402202	Curatable
11402206	Not Curatable: Out of scope
11402210	Not Curatable: Out of scope
11402441	Not Curatable: Insufficient Evidence
11405812	Curatable
11415452	Not Priority
11422377	Curatable: Already in Swiss-Prot
11422430	Not Curatable: Out of scope
11439133	Not Curatable: Redundant
11449056	Not Priority
11463515	Not Curatable: Insufficient Evidence
11470531	Not Curatable: Out of scope
11470961	Not Curatable: Review/comment
11472373	Not Curatable: Out of scope
11477856	Not Curatable: Insufficient Evidence
11479773	Not Priority
11483766	Not Priority
11485984	Curatable: Already in Swiss-Prot
11488479	Not Curatable: High-throughput
11490435	Not Curatable: Insufficient Evidence
11493548	Not Curatable: Redundant
11500563	Not Curatable: Review/comment
11500985	Not Priority
11509693	Curatable: Already in Swiss-Prot
11509698	Not Curatable: Review/comment
11511344	Curatable
11532176	Not Curatable: Redundant
11542766	Not Curatable: Out of scope
11543410	Not Curatable: Out of scope
11549764	Not Curatable: Redundant
11553757	Not Curatable: Out of scope
11557815	Curatable: Already in Swiss-Prot
11564429	Not Priority
11568384	Not Curatable: Out of scope
11574662	Not Curatable: Out of scope
11597502	Not Curatable: Review/comment
11605050	Not Curatable: Out of scope
11676933	Not Curatable: Out of scope
11677246	Curatable
11677941	Not Curatable: Out of scope
11682486	Curatable: Already in Swiss-Prot
11685207	Curatable: Already in Swiss-Prot
11690702	Curatable: Already in Swiss-Prot
11693524	Not Curatable: Review/comment
11699604	Not Priority
11704932	Not Curatable: Redundant
11705345	Not Curatable: Out of scope
11705997	Curatable: Already in Swiss-Prot
11706180	Curatable: Already in Swiss-Prot
11706834	Not Priority
11708998	Not Curatable: Insufficient Evidence
11711433	Curatable
11714634	Curatable: Already in Swiss-Prot
11715494	Not Curatable: Out of scope
11722775	Not Curatable: Out of scope
11723204	Not Curatable: Redundant
11726703	Curatable
11726915	Not Curatable: Review/comment
11726930	Curatable: Already in Swiss-Prot
11739776	Not Curatable: Out of scope
11740564	Not Curatable: Out of scope
11741900	Curatable: Already in Swiss-Prot
11743105	Curatable
11751054	Not Curatable: Review/comment
11752373	Curatable: Already in Swiss-Prot
11752374	Not Curatable: Out of scope
11752385	Not Curatable: Redundant
11758609	Not Curatable: Redundant
11760010	Not Curatable: Redundant
11761327	Not Curatable: Out of scope
11779861	Not Curatable: Redundant
11783997	Curatable: Already in Swiss-Prot
11788823	Curatable
11794927	Not Curatable: Out of scope
11802810	Not Priority
11804815	Not Curatable: Out of scope
11807898	Not Priority
11809724	Curatable: Already in Swiss-Prot
11809832	Curatable
11823420	Curatable
11836476	Not Curatable: Out of scope
11843700	Curatable: Already in Swiss-Prot
11846478	Not Priority
11854500	Curatable: Already in Swiss-Prot
11854534	Not Curatable: Out of scope
11857545	Not Curatable: Redundant
11877390	Curatable
11883605	Not Curatable: Out of scope
11893593	Not Curatable: Out of scope
11920287	Not Curatable: Out of scope
11922611	Curatable: Already in Swiss-Prot
11936861	Not Curatable: Redundant
11948185	Curatable: Already in Swiss-Prot
11950971	Not Curatable: Out of scope
11954751	Curatable: Already in Swiss-Prot
11961729	Not Curatable: Out of scope
11964249	Curatable: Already in Swiss-Prot
11965550	Curatable: Already in Swiss-Prot
11978863	Not Curatable: Out of scope
11983057	Not Curatable: Review/comment
11983923	Curatable: Already in Swiss-Prot
11985387	Curatable: Already in Swiss-Prot
11986307	Not Priority
11987307	Curatable
11992825	Not Curatable: Out of scope
11997390	Not Priority
12023066	Not Curatable: Redundant
12023303	Not Curatable: Out of scope
12029094	Curatable
12049672	Not Curatable: Review/comment
12055633	Not Priority
12065837	Not Curatable: Out of scope
12066190	Curatable: Already in Swiss-Prot
12068095	Not Curatable: High-throughput
12068117	Curatable: Already in Swiss-Prot
12068118	Not Curatable: Redundant
12071850	Curatable
12093376	Not Curatable: High-throughput
12097324	Curatable
12101121	Not Curatable: Out of scope
12103282	Not Curatable: Review/comment
12107339	Not Curatable: Redundant
12112524	Curatable: Already in Swiss-Prot
12115702	Not Priority
12121420	Curatable
12124993	Curatable: Already in Swiss-Prot
12128158	Not Priority
12134148	Curatable: Already in Swiss-Prot
12161613	Curatable: Already in Swiss-Prot
12163196	Curatable: Already in Swiss-Prot
12167568	Not Curatable: Out of scope
12169018	Not Curatable: Review/comment
12169696	Not Curatable: High-throughput
12172018	Not Curatable: Out of scope
12181327	Curatable: Already in Swiss-Prot
12181646	Not Curatable: Review/comment
12186999	Not Curatable: Redundant
12202071	Not Curatable: Redundant
12202986	Curatable: Already in Swiss-Prot
12205563	Curatable: Already in Swiss-Prot
12207038	Not Curatable: Out of scope
12207667	Not Curatable: Out of scope
12216079	Not Curatable: Out of scope
12220265	Not Curatable: Redundant
12228349	Not Curatable: Redundant
12231733	Curatable
12232164	Not Curatable: Out of scope
12232194	Not Curatable: Redundant
12239570	Not Curatable: Out of scope
12242670	Curatable: Already in Swiss-Prot
12244321	Curatable
12271811	Not Curatable: Out of scope
12324590	Not Curatable: Out of scope
12324610	Curatable
12325021	Curatable: Already in Swiss-Prot
12355263	Not Priority
12361598	Curatable: Already in Swiss-Prot
12368505	Not Curatable: Out of scope
12370179	Not Priority
12372948	Not Priority
12376745	Curatable: Already in Swiss-Prot
12383086	Curatable: Already in Swiss-Prot
12384598	Curatable: Already in Swiss-Prot
12385784	Not Curatable: Out of scope
12401877	Not Priority
12420134	Not Priority
12424224	Curatable: Already in Swiss-Prot
12426114	Not Curatable: Review/comment
12426144	Not Curatable: Out of scope
12430009	Not Curatable: Review/comment
12432827	Not Curatable: Review/comment
12432928	Not Curatable: Out of scope
12438251	Not Curatable: Out of scope
12444422	Not Curatable: Out of scope
12445126	Not Curatable: Out of scope
12445675	Not Priority
12446140	Not Curatable: Out of scope
12460147	Curatable: Already in Swiss-Prot
12471215	Not Curatable: Redundant
12472688	Not Curatable: Redundant
12486230	Curatable: Already in Swiss-Prot
12490534	Not Curatable: Insufficient Evidence
12509334	Curatable
12509969	Not Curatable: Out of scope
12515040	Not Curatable: Insufficient Evidence
12518032	Not Curatable: Out of scope
12531015	Not Curatable: Review/comment
12535521	Curatable: Already in Swiss-Prot
12537966	Not Curatable: Insufficient Evidence
12539960	Not Curatable: Review/comment
12539961	Not Curatable: Review/comment
12539962	Not Curatable: Review/comment
12540824	Not Curatable: Out of scope
12544487	Curatable: Already in Swiss-Prot
12548286	Curatable: Already in Swiss-Prot
12551905	Curatable
12552568	Curatable: Already in Swiss-Prot
12557139	Curatable: Already in Swiss-Prot
12565906	Curatable
12567407	Not Curatable: Out of scope
12572606	Not Curatable: Review/comment
12573256	Not Curatable: Out of scope
12575461	Curatable: Already in Swiss-Prot
12575993	Not Curatable: Out of scope
12578985	Curatable: Already in Swiss-Prot
12579329	Curatable: Already in Swiss-Prot
12579336	Curatable: Already in Swiss-Prot
12584791	Curatable: Already in Swiss-Prot
12586705	Not Curatable: Insufficient Evidence
12586894	Not Curatable: Out of scope
12594492	Not Curatable: Review/comment
12594517	Curatable: Already in Swiss-Prot
12609038	Not Curatable: High-throughput
12609039	Not Curatable: High-throughput
12615938	Not Curatable: Out of scope
12615974	Not Curatable: Insufficient Evidence
12626114	Not Curatable: High-throughput
12634509	Not Curatable: Out of scope
12644671	Curatable
12648406	Curatable: Already in Swiss-Prot
12650626	Curatable: Already in Swiss-Prot
12665856	Curatable: Already in Swiss-Prot
12668770	Not Curatable: Out of scope
12671033	Curatable
12672813	Not Priority
12676568	Curatable: Already in Swiss-Prot
12679103	Curatable
12689446	Not Curatable: Insufficient Evidence
12694288	Not Curatable: Out of scope
12694590	Curatable
12701394	Curatable: Already in Swiss-Prot
12711545	Curatable: Already in Swiss-Prot
12713537	Not Curatable: Out of scope
12717453	Not Priority
12721228	Not Curatable: Out of scope
12724537	Curatable: Already in Swiss-Prot
12730448	Curatable: Already in Swiss-Prot
12736085	Not Curatable: Redundant
12736541	Not Curatable: Out of scope
12736711	Not Priority
12743246	Not Priority
12754203	Curatable: Already in Swiss-Prot
12755701	Curatable: Already in Swiss-Prot
12763054	Not Curatable: Review/comment
12763797	Curatable: Already in Swiss-Prot
12766230	Not Curatable: High-throughput
12773399	Curatable
12773641	Curatable: Already in Swiss-Prot
12777052	Not Curatable: Review/comment
12778437	Not Curatable: Out of scope
12785063	Not Curatable: High-throughput
12794108	Not Curatable: Insufficient Evidence
12795702	Not Curatable: Out of scope
12805588	Not Curatable: High-throughput
12805594	Not Curatable: High-throughput
12812047	Curatable: Already in Swiss-Prot
12812649	Curatable: Already in Swiss-Prot
12820478	Curatable: Already in Swiss-Prot
12827356	Curatable: Already in Swiss-Prot
12832729	Not Curatable: Review/comment
12834405	Not Curatable: Out of scope
12839961	Curatable: Already in Swiss-Prot
12846824	Curatable: Already in Swiss-Prot
12857811	Curatable
12857830	Curatable
12869652	Curatable: Already in Swiss-Prot
12872122	Curatable: Already in Swiss-Prot
12872123	Curatable: Already in Swiss-Prot
12876245	Not Curatable: Redundant
12885331	Curatable: Already in Swiss-Prot
12887586	Not Curatable: Out of scope
12897252	Curatable
12897258	Not Curatable: Out of scope
12904214	Curatable
12906792	Curatable
12908108	Curatable: Already in Swiss-Prot
12909640	Curatable
12909714	Not Curatable: Out of scope
12912986	Not Curatable: High-throughput
12913170	Not Curatable: Review/comment
12921630	Not Curatable: Out of scope
12921732	Not Curatable: Review/comment
12925368	Not Curatable: Redundant
12925704	Curatable
12930977	Not Curatable: Out of scope
12933917	Not Curatable: Review/comment
12937272	Not Priority
12938931	Not Curatable: High-throughput
12939659	Curatable: Already in Swiss-Prot
12944387	Not Curatable: Out of scope
12953105	Not Curatable: Out of scope
12955875	Not Curatable: Review/comment
12956950	Curatable
12956951	Curatable
12956952	Curatable: Already in Swiss-Prot
12960222	Not Curatable: Insufficient Evidence
12974472	Not Curatable: Out of scope
13678909	Not Curatable: Out of scope
14192055	Not Priority
14503000	Not Curatable: Review/comment
14506940	Not Curatable: Insufficient Evidence
14514926	Not Curatable: Out of scope
14519774	Not Curatable: Out of scope
14523249	Curatable: Already in Swiss-Prot
14532108	Not Curatable: Insufficient Evidence
14535885	Not Curatable: Redundant
14558660	Not Curatable: High-throughput
14559225	Curatable
14560314	Not Priority
14560954	Not Curatable: Review/comment
14571837	Not Curatable: Out of scope
14573523	Not Curatable: High-throughput
14576160	Not Curatable: High-throughput
14579150	Not Curatable: Redundant
14582469	Not Curatable: Review/comment
14599982	Not Priority
14602476	Not Curatable: Out of scope
14604444	Not Curatable: High-throughput
14605222	Not Curatable: Out of scope
14605225	Not Priority
14605227	Not Curatable: High-throughput
14605232	Curatable
14607301	Not Curatable: Out of scope
14616767	Not Curatable: Out of scope
14617064	Not Curatable: High-throughput
14617066	Not Curatable: High-throughput
14623119	Curatable: Already in Swiss-Prot
14634044	Not Curatable: Out of scope
14634293	Not Priority
14639035	Curatable: Already in Swiss-Prot
14645724	Curatable
14645731	Not Curatable: Out of scope
14648017	Not Curatable: Out of scope
14648222	Curatable
14654244	Not Curatable: Out of scope
14656074	Not Curatable: Redundant
14657402	Not Curatable: Out of scope
14666423	Curatable: Already in Swiss-Prot
14671022	Not Curatable: High-throughput
14681884	Not Curatable: Redundant
14682612	Not Curatable: High-throughput
14688391	Not Curatable: Out of scope
14695538	Curatable: Already in Swiss-Prot
14695977	Curatable: Already in Swiss-Prot
14701734	Curatable: Already in Swiss-Prot
14703694	Curatable
14709627	Not Curatable: Out of scope
14711411	Not Curatable: Insufficient Evidence
14712915	Not Curatable: Review/comment
14722088	Not Curatable: Out of scope
14723487	Not Curatable: Out of scope
14727626	Not Curatable: Insufficient Evidence
14729914	Curatable: Already in Swiss-Prot
14732620	Curatable: Already in Swiss-Prot
14737170	Not Curatable: Out of scope
14740254	Not Curatable: Review/comment
14742440	Not Curatable: Redundant
14743396	Curatable
14745450	Not Curatable: Out of scope
14748773	Not Curatable: Insufficient Evidence
14748886	Not Curatable: Review/comment
14750102	Not Curatable: Insufficient Evidence
14756426	Curatable: Already in Swiss-Prot
14761325	Not Curatable: Insufficient Evidence
14763152	Not Curatable: Out of scope
14871311	Not Curatable: Out of scope
14872021	Not Curatable: Insufficient Evidence
14962673	Not Priority
14963316	Not Curatable: Out of scope
14963328	Not Curatable: Out of scope
14966923	Curatable: Already in Swiss-Prot
14971661	Not Curatable: Insufficient Evidence
14974157	Not Curatable: Insufficient Evidence
14974310	Not Curatable: Out of scope
14981711	Not Priority
14982972	Not Curatable: High-throughput
14982991	Not Curatable: Redundant
14984958	Not Curatable: Out of scope
14985856	Not Curatable: Out of scope
14986826	Curatable: Already in Swiss-Prot
14993220	Curatable: Already in Swiss-Prot
15004242	Not Curatable: Redundant
15024578	Not Priority
15024742	Curatable: Already in Swiss-Prot
15028209	Not Curatable: High-throughput
15031408	Curatable: Already in Swiss-Prot
15037233	Not Curatable: Review/comment
15040447	Not Curatable: Review/comment
15047827	Not Curatable: Insufficient Evidence
15047892	Not Curatable: Redundant
15047896	Not Curatable: High-throughput
15047897	Curatable
15047898	Not Curatable: High-throughput
15052571	Not Curatable: High-throughput
15055277	Not Curatable: Out of scope
15057754	Not Priority
15060811	Not Curatable: Redundant
15079007	Not Curatable: Insufficient Evidence
15086800	Not Curatable: Out of scope
15094378	Not Priority
15099406	Not Curatable: Review/comment
15102688	Not Curatable: Out of scope
15111714	Not Curatable: Out of scope
15119482	Not Curatable: Out of scope
15128659	Curatable: Already in Swiss-Prot
15134922	Not Priority
15135234	Not Priority
15138899	Curatable: Already in Swiss-Prot
15144378	Not Curatable: Out of scope
15144382	Not Curatable: High-throughput
15145985	Not Curatable: Out of scope
15146062	Curatable
15147984	Curatable: Already in Swiss-Prot
15154620	Not Priority
15155891	Curatable: Already in Swiss-Prot
15158437	Not Curatable: Out of scope
15159500	Curatable: Already in Swiss-Prot
15160884	Not Curatable: Out of scope
15163637	Curatable: Already in Swiss-Prot
15164410	Not Curatable: Redundant
15171794	Not Curatable: High-throughput
15175272	Not Priority
15176379	Not Curatable: Insufficient Evidence
15184395	Not Priority
15191401	Not Priority
15197701	Not Curatable: Redundant
15200641	Not Curatable: High-throughput
15202786	Not Curatable: Redundant
15205462	Curatable
15205951	Not Curatable: Review/comment
15206159	Not Curatable: Review/comment
15208324	Curatable
15208423	Not Curatable: High-throughput
15210518	Not Curatable: Redundant
15210521	Curatable: Already in Swiss-Prot
15213293	Not Curatable: Out of scope
15229132	Curatable
15229293	Not Curatable: Redundant
15235117	Not Curatable: High-throughput
15236971	Curatable: Already in Swiss-Prot
15238539	Not Curatable: Out of scope
15240550	Not Curatable: Out of scope
15242610	Curatable: Already in Swiss-Prot
15246533	Not Curatable: Out of scope
15247266	Not Priority
15248095	Curatable: Already in Swiss-Prot
15248119	Not Curatable: Out of scope
15269182	Curatable: Already in Swiss-Prot
15270681	Curatable: Already in Swiss-Prot
15272001	Not Curatable: High-throughput
15272873	Not Curatable: High-throughput
15276459	Not Curatable: High-throughput
15277997	Not Curatable: Out of scope
15280248	Curatable: Already in Swiss-Prot
15282545	Not Curatable: High-throughput
15287975	Not Curatable: Insufficient Evidence
15292369	Not Priority
15296698	Not Curatable: Review/comment
15299148	Curatable: Already in Swiss-Prot
15305611	Curatable
15314213	Not Curatable: Out of scope
15315636	Not Curatable: Review/comment
15319476	Not Curatable: High-throughput
15322131	Curatable: Already in Swiss-Prot
15322546	Curatable: Already in Swiss-Prot
15325262	Not Curatable: Redundant
15326248	Curatable: Already in Swiss-Prot
15336575	Curatable
15337274	Curatable
15339793	Not Curatable: Out of scope
15341627	Not Curatable: Out of scope
15345028	Not Curatable: Insufficient Evidence
15345239	Curatable: Already in Swiss-Prot
15349845	Curatable
15355980	Not Priority
15356686	Not Curatable: Out of scope
15367703	Not Curatable: Out of scope
15371352	Not Curatable: High-throughput
15373944	Not Curatable: Out of scope
15377757	Not Curatable: Out of scope
15380096	Not Priority
15383682	Curatable: Already in Swiss-Prot
15456748	Curatable
15456869	Not Priority
15467982	Curatable: Already in Swiss-Prot
15469493	Curatable
15469826	Not Priority
15471878	Curatable: Already in Swiss-Prot
15482961	Curatable: Already in Swiss-Prot
15487006	Curatable: Already in Swiss-Prot
15489285	Not Curatable: High-throughput
15494451	Not Curatable: Out of scope
15511628	Not Curatable: Redundant
15513710	Not Curatable: Out of scope
15516340	Not Curatable: High-throughput
15516503	Not Curatable: Out of scope
15516801	Not Curatable: Review/comment
15517445	Not Curatable: Out of scope
15517825	Not Curatable: Review/comment
15519648	Not Curatable: Redundant
15523622	Not Curatable: Redundant
15526285	Curatable
15530921	Not Priority
15536080	Not Priority
15537668	Curatable: Already in Swiss-Prot
15539473	Curatable
15546358	Not Curatable: High-throughput
15546364	Not Curatable: Out of scope
15549374	Not Curatable: Insufficient Evidence
15554419	Not Curatable: Review/comment
15554695	Not Curatable: Out of scope
15554946	Not Priority
15559149	Not Curatable: Out of scope
15560044	Not Curatable: Review/comment
15562320	Curatable: Already in Swiss-Prot
15566072	Not Curatable: Review/comment
15568973	Not Curatable: Review/comment
15570396	Curatable
15576352	Not Curatable: Out of scope
15593128	Not Curatable: High-throughput
15596607	Not Curatable: Out of scope
15607746	Curatable: Already in Swiss-Prot
15607932	Not Curatable: Review/comment
15610012	Not Curatable: Out of scope
15610358	Curatable: Already in Swiss-Prot
15618416	Curatable
15618424	Not Curatable: Out of scope
15620659	Not Curatable: Out of scope
15629062	Not Curatable: Review/comment
15629458	Curatable
15634647	Not Curatable: Out of scope
15637712	Not Curatable: Redundant
15644464	Not Curatable: Review/comment
15649458	Curatable: Already in Swiss-Prot
15649475	Curatable
15653798	Not Curatable: Redundant
15654638	Not Curatable: High-throughput
15659098	Curatable: Already in Swiss-Prot
15659441	Not Curatable: Redundant
15659564	Curatable: Already in Swiss-Prot
15659636	Not Curatable: Out of scope
15660417	Not Priority
15661758	Curatable
15667412	Curatable
15676213	Curatable: Already in Swiss-Prot
15681833	Curatable
15687263	Curatable
15689444	Not Priority
15695460	Not Curatable: Out of scope
15701295	Not Curatable: Review/comment
15703507	Not Curatable
15705950	Not Curatable: Out of scope
15716377	Curatable: Already in Swiss-Prot
15719801	Not Curatable: Out of scope
15720729	Not Curatable: Out of scope
15721306	Curatable: Already in Swiss-Prot
15723066	Curatable: Already in Swiss-Prot
15723329	Not Curatable: Out of scope
15723349	Curatable: Already in Swiss-Prot
15733504	Not Curatable: Out of scope
15734912	Not Curatable: High-throughput
15736079	Not Curatable: Out of scope
15739043	Not Curatable: Redundant
15740174	Not Curatable: Out of scope
15750623	Not Curatable: Insufficient Evidence
15751956	Curatable: Already in Swiss-Prot
15752203	Not Curatable: Out of scope
15753130	Not Priority
15763661	Not Curatable: Out of scope
15769804	Not Curatable: High-throughput
15774475	Not Curatable: Redundant
15776426	Curatable: Already in Swiss-Prot
15781627	Curatable: Already in Swiss-Prot
15790435	Not Curatable: Out of scope
15797455	Not Curatable: Out of scope
15805487	Curatable: Already in Swiss-Prot
15811015	Curatable: Already in Swiss-Prot
15811535	Curatable
15814460	Not Curatable
15817158	Not Priority
15821287	Not Curatable: Out of scope
15823537	Curatable: Already in Swiss-Prot
15832356	Not Curatable: Out of scope
15836726	Not Curatable: Out of scope
15840502	Not Curatable: Out of scope
15841487	Not Curatable: Redundant
15842617	Curatable: Already in Swiss-Prot
15843441	Not Curatable: Out of scope
15843475	Curatable
15845031	Curatable: Already in Swiss-Prot
15845148	Not Curatable: Out of scope
15858810	Not Curatable: Redundant
15863837	Curatable
15871759	Not Curatable: Out of scope
15890746	Not Curatable: High-throughput
15891913	Curatable: Already in Swiss-Prot
15892880	Not Curatable: Review/comment
15901763	Curatable: Already in Swiss-Prot
15902551	Not Curatable: Out of scope
15908127	Curatable
15911562	Not Curatable: High-throughput
15915361	Not Curatable: Review/comment
15930129	Curatable: Already in Swiss-Prot
15930910	Not Curatable: Out of scope
15939438	Not Priority
15944909	Not Curatable: Out of scope
15951422	Not Curatable: Out of scope
15952988	Curatable: Already in Swiss-Prot
15954626	Not Curatable: Out of scope
15955925	Not Priority
15960622	Not Curatable: Out of scope
15961900	Not Curatable: Out of scope
15963506	Not Curatable: Out of scope
15964273	Curatable: Already in Swiss-Prot
15964316	Not Curatable: Out of scope
15967507	Not Priority
15967699	Curatable: Already in Swiss-Prot
15971193	Not Curatable: High-throughput
15994032	Not Priority
15994234	Not Curatable: Insufficient Evidence
15994426	Not Priority
15996499	Not Curatable: Review/comment
15998247	Not Curatable: Out of scope
15998313	Not Curatable: Redundant
16002733	Not Curatable: Out of scope
16002790	Not Priority
16009377	Not Priority
16009769	Not Curatable: Out of scope
16009903	Not Curatable: Redundant
16018968	Curatable: Already in Swiss-Prot
16024587	Not Curatable: High-throughput
16026783	Curatable: Already in Swiss-Prot
16028113	Not Curatable: Out of scope
16030471	Not Curatable: Out of scope
16038265	Not Curatable
16045472	Curatable
16045476	Not Priority
16054029	Curatable: Already in Swiss-Prot
16055689	Curatable: Already in Swiss-Prot
16055926	Not Curatable: Redundant
16061277	Not Curatable: Out of scope
16077914	Not Priority
16079310	Curatable
16081496	Not Curatable: High-throughput
16081640	Curatable
16088002	Not Curatable: High-throughput
16088907	Curatable: Already in Swiss-Prot
16093319	Curatable: Already in Swiss-Prot
16096960	Not Curatable: High-throughput
16102895	Not Curatable: Redundant
16106749	Not Curatable: Review/comment
16107727	Not Priority
16113226	Curatable
16117643	Curatable
16117846	Not Curatable: Out of scope
16120687	Curatable
16125001	Not Curatable: Review/comment
16126385	Not Curatable: Review/comment
16126836	Curatable
16131712	Not Curatable: Out of scope
16133174	Not Curatable: Redundant
16135799	Curatable: Already in Swiss-Prot
16135800	Curatable: Already in Swiss-Prot
16143870	Not Curatable: Out of scope
16150710	Not Curatable: Out of scope
16151843	Not Curatable: Out of scope
16154386	Not Curatable: Review/comment
16155189	Curatable
16156014	Not Curatable: Insufficient Evidence
16156015	Not Curatable: Insufficient Evidence
16156016	Not Curatable: Insufficient Evidence
16156019	Not Curatable: Insufficient Evidence
16156028	Not Curatable: Insufficient Evidence
16157880	Curatable: Already in Swiss-Prot
16170635	Curatable
16174769	Curatable: Already in Swiss-Prot
16183833	Not Curatable: Out of scope
16193447	Not Curatable: Review/comment
16199612	Curatable
16207219	Curatable: Already in Swiss-Prot
16207701	Not Curatable: High-throughput
16211609	Not Curatable: Redundant
16215951	Not Curatable: Out of scope
16219033	Curatable: Already in Swiss-Prot
16220113	Not Curatable: Out of scope
16222684	Not Curatable: Out of scope
16222982	Not Curatable: Out of scope
16227606	Curatable: Already in Swiss-Prot
16228014	Curatable: Already in Swiss-Prot
16230279	Not Curatable: Review/comment
16231185	Not Curatable: Out of scope
16231911	Not Curatable: Redundant
16233999	Not Curatable: Review/comment
16236154	Curatable
16240161	Not Priority
16240363	Not Curatable: Redundant
16242667	Not Curatable: High-throughput
16243604	Not Curatable: Insufficient Evidence
16244150	Curatable
16244321	Not Curatable: Review/comment
16244668	Curatable: Already in Swiss-Prot
16246045	Not Curatable: Review/comment
16251358	Curatable: Already in Swiss-Prot
16255778	Not Priority
16258011	Not Curatable: Out of scope
16258017	Not Curatable: High-throughput
16262716	Not Curatable: High-throughput
16276409	Not Curatable: Review/comment
16276413	Curatable: Already in Swiss-Prot
16283883	Curatable: Already in Swiss-Prot
16284306	Not Curatable: Insufficient Evidence
16287169	Not Curatable: High-throughput
16298336	Not Curatable: Out of scope
16299141	Not Curatable: Out of scope
16299168	Not Curatable: Out of scope
16299169	Curatable: Already in Swiss-Prot
16299181	Not Curatable: High-throughput
16308470	Not Curatable: Insufficient Evidence
16310588	Not Priority
16317117	Not Priority
16329852	Not Curatable: Out of scope
16332538	Not Curatable: Redundant
16339213	Curatable: Already in Swiss-Prot
16339905	Curatable
16341677	Not Curatable: Out of scope
16358715	Not Priority
16362530	Not Priority
16368778	Not Curatable: Review/comment
16370360	Not Curatable: Out of scope
16377579	Not Curatable: Redundant
16377759	Curatable: Already in Swiss-Prot
16380080	Not Curatable: Insufficient Evidence
16382340	Not Curatable: Review/comment
16400686	Not Curatable: High-throughput
16401858	Not Curatable: Out of scope
16402213	Not Curatable: Insufficient Evidence
16415209	Curatable
16415532	Not Curatable: Out of scope
16423615	Not Curatable: Insufficient Evidence
16429146	Not Curatable: Out of scope
16432266	Not Curatable: Insufficient Evidence
16436457	Curatable: Already in Swiss-Prot
16436622	Curatable
16447797	Not Curatable: Insufficient Evidence
16453322	Curatable: Already in Swiss-Prot
16455481	Not Curatable: Review/comment
16460663	Not Curatable: High-throughput
16463099	Curatable: Already in Swiss-Prot
16470567	Not Curatable: Out of scope
16472602	Not Priority
16476820	Curatable: Already in Swiss-Prot
16476945	Not Curatable: Redundant
16478995	Curatable: Already in Swiss-Prot
16487927	Curatable: Already in Swiss-Prot
16489121	Not Curatable: Out of scope
16489122	Not Curatable: Out of scope
16489739	Not Curatable: Redundant
16497171	Not Priority
16500988	Not Curatable: Out of scope
16500996	Not Curatable: High-throughput
16502424	Curatable
16502469	Not Curatable: Out of scope
16505486	Not Priority
16508209	Curatable
16510432	Not Curatable: Redundant
16511200	Not Curatable: Out of scope
16513815	Not Curatable: Redundant
16517761	Not Curatable: High-throughput
16521264	Not Curatable: Insufficient Evidence
16521265	Not Curatable: Insufficient Evidence
16521266	Not Curatable: Insufficient Evidence
16521267	Not Curatable: Insufficient Evidence
16521291	Not Curatable: Insufficient Evidence
16521292	Not Curatable: Insufficient Evidence
16521293	Not Curatable: Insufficient Evidence
16521294	Not Curatable: Insufficient Evidence
16521309	Not Curatable: Insufficient Evidence
16523955	Not Curatable: Out of scope
16531484	Not Curatable: Out of scope
16531751	Not Curatable: Review/comment
16532467	Not Curatable: Redundant
16540462	Curatable: Already in Swiss-Prot
16541367	Not Priority
16547005	Not Curatable: Redundant
16549536	Not Curatable: Out of scope
16550483	Curatable
16551629	Curatable
16554302	Curatable: Already in Swiss-Prot
16571355	Not Priority
16581873	Not Curatable: High-throughput
16597626	Curatable: Already in Swiss-Prot
16602018	Curatable: Already in Swiss-Prot
16603785	Not Curatable: Redundant
16607029	Not Curatable: High-throughput
16607372	Not Priority
16607473	Not Curatable: Out of scope
16609024	Not Curatable: Out of scope
16610028	Not Curatable: Out of scope
16614820	Not Curatable: Out of scope
16618929	Not Curatable: High-throughput
16621842	Not Curatable: Out of scope
16623885	Not Curatable: Out of scope
16623886	Curatable
16623907	Not Curatable: Out of scope
16626462	Not Priority
16636554	Not Curatable: Redundant
16642038	Curatable: Already in Swiss-Prot
16644258	Not Curatable: Out of scope
16648215	Not Priority
16648217	Not Curatable: High-throughput
16648645	Curatable
16649058	Curatable
16658365	Not Curatable: Insufficient Evidence
16659600	Not Curatable: Insufficient Evidence
16676348	Curatable
16676351	Curatable
16678095	Curatable: Already in Swiss-Prot
16679420	Not Curatable: High-throughput
16682546	Curatable: Already in Swiss-Prot
16682970	Curatable: Already in Swiss-Prot
16682973	Curatable: Already in Swiss-Prot
16684236	Not Curatable: Out of scope
16684598	Curatable: Already in Swiss-Prot
16684691	Not Curatable: Redundant
16685428	Not Curatable: Out of scope
16696937	Curatable
16700326	Not Curatable: Out of scope
16702409	Curatable: Already in Swiss-Prot
16703358	Curatable: Already in Swiss-Prot
16709660	Not Curatable: Out of scope
16710832	Curatable: Already in Swiss-Prot
16716086	Not Priority
16717449	Not Priority
16722342	Not Curatable: Out of scope
16724659	Not Priority
16725342	Not Curatable: Out of scope
16729535	Not Curatable: Review/comment
16730809	Not Curatable: Out of scope
16733892	Not Curatable: Out of scope
16737839	Not Curatable: Insufficient Evidence
16760425	Curatable: Already in Swiss-Prot
16763862	Not Curatable: Out of scope
16763870	Not Curatable: Out of scope
16765570	Not Curatable: Review/comment
16766676	Curatable
16766689	Curatable: Already in Swiss-Prot
16773125	Not Curatable: Insufficient Evidence
16778127	Not Curatable: Out of scope
16782090	Not Priority
16788734	Not Curatable: Redundant
16791614	Not Curatable: Redundant
16798948	Not Curatable: Out of scope
16805731	Not Curatable: Out of scope
16806672	Not Priority
16807829	Not Curatable: Redundant
16810759	Not Curatable: Insufficient Evidence
16813571	Curatable: Already in Swiss-Prot
16815977	Curatable: Already in Swiss-Prot
16817020	Not Priority
16818442	Not Curatable: Out of scope
16826525	Curatable: Already in Swiss-Prot
16828199	Not Priority
16829591	Not Curatable: High-throughput
16832076	Not Curatable: Out of scope
16835590	Not Curatable: Insufficient Evidence
16849563	Curatable: Already in Swiss-Prot
16850626	Not Curatable: Out of scope
16858410	Curatable: Already in Swiss-Prot
16861711	Not Curatable: Redundant
16865272	Not Curatable: Insufficient Evidence
16868807	Not Priority
16876787	Curatable: Already in Swiss-Prot
16879299	Not Curatable: Redundant
16884690	Curatable
16890610	Not Curatable: Insufficient Evidence
16893913	Curatable: Already in Swiss-Prot
16900087	Not Curatable: Out of scope
16911220	Not Curatable: High-throughput
16913413	Not Curatable
16913865	Curatable
16917945	Not Curatable: Out of scope
16919842	Curatable
16923014	Not Curatable: High-throughput
16927206	Not Curatable: Out of scope
16932613	Not Curatable: Review/comment
16939419	Not Priority
16941464	Not Curatable: Redundant
16945988	Not Priority
16949955	Not Curatable: Out of scope
16951225	Not Curatable: Insufficient Evidence
16955271	Not Curatable: Redundant
16957054	Curatable: Already in Swiss-Prot
16959240	Not Priority
16965555	Not Curatable: Out of scope
16966434	Curatable: Already in Swiss-Prot
16966556	Not Curatable: Out of scope
16979932	Not Curatable: Review/comment
16980594	Not Curatable: Review/comment
16982801	Curatable
16990763	Not Curatable: Redundant
16996484	Not Curatable: Insufficient Evidence
16997912	Not Curatable
16998287	Not Curatable: Review/comment
16998622	Not Curatable: Out of scope
17001447	Not Curatable: Out of scope
17002522	Not Curatable: Review/comment
17014743	Not Curatable: Review/comment
17028341	Not Curatable: Out of scope
17031511	Not Curatable: Redundant
17035675	Not Curatable: Redundant
17048141	Not Curatable: Redundant
17050737	Curatable
17052728	Curatable: Already in Swiss-Prot
17065479	Not Curatable: Out of scope
17073458	Curatable
17075038	Curatable
17085506	Curatable: Already in Swiss-Prot
17093054	Not Curatable: Out of scope
17098848	Not Curatable: High-throughput
17098887	Not Curatable: Redundant
17100993	Not Curatable: Redundant
17101539	Not Curatable: Out of scope
17101632	Curatable: Already in Swiss-Prot
17102635	Not Priority
17109627	Not Priority
17110602	Curatable
17113097	Not Curatable: Out of scope
17114995	Not Curatable: Out of scope
17122067	Not Curatable: High-throughput
17122756	Not Curatable: Redundant
17129551	Not Curatable: Out of scope
17129788	Not Priority
17132930	Not Curatable: Review/comment
17142457	Not Priority
17142483	Curatable: Already in Swiss-Prot
17148037	Not Curatable: Out of scope
17151019	Not Curatable: High-throughput
17156197	Not Priority
17159093	Not Curatable: Review/comment
17160357	Not Curatable: Redundant
17160561	Not Curatable: Redundant
17160903	Curatable: Already in Swiss-Prot
17160906	Curatable: Already in Swiss-Prot
17163439	Not Curatable: High-throughput
17164248	Not Curatable: Out of scope
17171802	Not Curatable: Out of scope
17172050	Not Curatable: Out of scope
17178905	Not Curatable: Out of scope
17182003	Not Curatable: Out of scope
17182432	Not Curatable: Out of scope
17182770	Curatable: Already in Swiss-Prot
17191020	Curatable
17192068	Not Curatable: Out of scope
17195181	Curatable: Already in Swiss-Prot
17196137	Not Curatable: Insufficient Evidence
17205981	Not Priority
17216245	Not Curatable: Out of scope
17217468	Not Curatable: Out of scope
17227547	Not Curatable: Out of scope
17227550	Curatable
17230645	Not Curatable: Insufficient Evidence
17230650	Not Curatable: Insufficient Evidence
17230652	Not Curatable: Insufficient Evidence
17230654	Not Curatable: Insufficient Evidence
17233914	Curatable: Already in Swiss-Prot
17234160	Not Curatable: Out of scope
17237227	Not Curatable: Redundant
17237398	Not Priority
17251203	Not Curatable: Out of scope
17251388	Curatable: Already in Swiss-Prot
17257056	Not Curatable: Out of scope
17257167	Curatable: Already in Swiss-Prot
17259260	Curatable: Already in Swiss-Prot
17261271	Not Curatable: Insufficient Evidence
17264425	Not Curatable: Insufficient Evidence
17266179	Not Priority
17268820	Not Curatable: Review/comment
17272992	Not Curatable: Review/comment
17272994	Not Curatable: Insufficient Evidence
17275025	Not Curatable: Out of scope
17277932	Not Priority
17283053	Curatable: Already in Swiss-Prot
17284776	Not Priority
17285536	Not Curatable: Out of scope
17287248	Not Curatable: Out of scope
17293362	Not Curatable: High-throughput
17293437	Not Curatable: Review/comment
17297708	Not Priority
17300224	Not Curatable: Review/comment
17302430	Not Curatable: Out of scope
17317524	Not Curatable: Insufficient Evidence
17317660	Not Curatable: High-throughput
17318317	Not Curatable: Redundant
17318448	Not Curatable: Review/comment
17319842	Not Curatable: Out of scope
17325640	Not Curatable: Redundant
17330099	Not Curatable: Out of scope
17332757	Not Curatable: Out of scope
17341693	Curatable: Already in Swiss-Prot
17345589	Not Curatable: Redundant
17348041	Not Curatable: Review/comment
17355959	Not Curatable: Out of scope
17374156	Curatable
17379654	Not Curatable: Out of scope
17389232	Curatable: Already in Swiss-Prot
17390257	Not Curatable: Review/comment
17391058	Not Curatable: Out of scope
17391789	Not Curatable: Out of scope
17397398	Not Priority
17407089	Not Curatable: Out of scope
17407239	Not Curatable: Out of scope
17409309	Not Priority
17410460	Not Curatable: Insufficient Evidence
17420921	Not Priority
17425157	Not Priority
17427918	Curatable: Already in Swiss-Prot
17432890	Not Curatable: High-throughput
17433323	Not Curatable: Redundant
17434529	Not Priority
17438275	Curatable: Already in Swiss-Prot
17438596	Not Curatable: Insufficient Evidence
17438598	Not Curatable: Insufficient Evidence
17438623	Not Curatable: Insufficient Evidence
17449848	Not Priority
17452528	Curatable: Already in Swiss-Prot
17453213	Curatable
17464191	Not Curatable: High-throughput
17471180	Not Curatable: Out of scope
17478635	Not Curatable: High-throughput
17483953	Not Curatable: Out of scope
17493935	Not Curatable: Out of scope
17502470	Not Curatable: Out of scope
17505500	Not Curatable: Insufficient Evidence
17507457	Not Priority
17507647	Not Priority
17510416	Not Curatable: Review/comment
17513324	Not Curatable: Review/comment
17515402	Curatable
17531189	Not Curatable: Review/comment
17531954	Curatable: Already in Swiss-Prot
17533512	Not Curatable: Out of scope
17539946	Not Curatable: Out of scope
17543119	Curatable: Already in Swiss-Prot
17552283	Not Priority
17554762	Curatable
17556511	Not Curatable: Redundant
17558407	Curatable: Already in Swiss-Prot
17558409	Curatable: Already in Swiss-Prot
17559519	Not Curatable: Out of scope
17560499	Not Curatable: Out of scope
17562324	Not Curatable: Review/comment
17564967	Curatable: Already in Swiss-Prot
17564974	Curatable: Already in Swiss-Prot
17566111	Curatable
17567679	Curatable: Already in Swiss-Prot
17581941	Not Curatable: Out of scope
17584039	Not Curatable: Review/comment
17587212	Curatable
17590082	Not Curatable: Out of scope
17594340	Curatable: Already in Swiss-Prot
17597328	Not Curatable: Redundant
17598599	Not Curatable: Redundant
17598600	Not Curatable: Redundant
17603801	Not Curatable: Out of scope
17615395	Not Curatable: Review/comment
17616511	Curatable: Already in Swiss-Prot
17617513	Curatable: Already in Swiss-Prot
17618649	Not Curatable: Out of scope
17626244	Not Priority
17627280	Curatable: Already in Swiss-Prot
17628356	Not Curatable: Out of scope
17628825	Not Curatable: Out of scope
17633111	Not Curatable: Redundant
17634212	Not Curatable: Out of scope
17644628	Not Curatable: Redundant
17644812	Not Curatable: High-throughput
17652079	Not Curatable: Out of scope
17652112	Not Curatable: Out of scope
17652753	Not Curatable: Out of scope
17653054	Not Priority
17653723	Not Curatable: Out of scope
17657103	Not Priority
17657515	Not Curatable: Insufficient Evidence
17660582	Not Curatable: Redundant
17662032	Not Curatable: Out of scope
17666432	Curatable: Already in Swiss-Prot
17672910	Not Curatable: Out of scope
17675517	Curatable
17675858	Not Curatable: Out of scope
17680703	Not Curatable: Review/comment
17681131	Curatable: Already in Swiss-Prot
17681148	Curatable
17690846	Not Curatable: Redundant
17701197	Not Curatable: Out of scope
17701203	Not Curatable: Out of scope
17704230	Not Curatable: Out of scope
17705300	Curatable
17709372	Not Curatable
17709608	Not Priority
17717039	Not Curatable: Review/comment
17719177	Not Priority
17719545	Curatable: Already in Swiss-Prot
17720139	Not Curatable: Redundant
17720546	Not Curatable: Insufficient Evidence
17721324	Not Curatable: Insufficient Evidence
17721444	Curatable: Already in Swiss-Prot
17724085	Curatable: Already in Swiss-Prot
17786364	Not Curatable: Out of scope
17804638	Not Priority
17823664	Not Curatable: Out of scope
17823867	Curatable
17825047	Not Curatable: Out of scope
17826730	Not Priority
17828791	Not Curatable: High-throughput
17855640	Not Curatable: Out of scope
17868079	Curatable: Already in Swiss-Prot
17876883	Curatable
17883392	Not Priority
17885432	Not Curatable: Review/comment
17888165	Not Curatable: High-throughput
17895902	Not Curatable: Insufficient Evidence
17896309	Not Curatable: Out of scope
17897870	Not Curatable: Redundant
17898198	Not Curatable: Out of scope
17899171	Curatable
17901701	Not Priority
17905899	Not Curatable: High-throughput
17916079	Not Curatable: Redundant
17916114	Not Curatable: Out of scope
17916636	Not Curatable: High-throughput
17919502	Curatable
17920662	Not Priority
17928628	Curatable
17940135	Not Curatable: Out of scope
17940662	Not Curatable: Out of scope
17944925	Not Curatable: Out of scope
17949296	Curatable
17951538	Not Curatable: Out of scope
17952824	Not Curatable: Out of scope
17954299	Not Curatable: Out of scope
17957230	Not Curatable: Redundant
17960139	Curatable
17965271	Curatable: Already in Swiss-Prot
17971434	Not Curatable: Redundant
17971788	Not Curatable: Out of scope
17975309	Not Priority
17980156	Not Curatable: Insufficient Evidence
17981256	Not Curatable: Out of scope
17982000	Not Curatable: Out of scope
17988963	Not Curatable: Out of scope
17990982	Not Curatable: Out of scope
17992088	Not Curatable: Review/comment
18003919	Curatable
18003924	Curatable: Already in Swiss-Prot
18003946	Curatable
18004558	Not Curatable: Review/comment
18022324	Not Priority
18028239	Not Curatable: Out of scope
18030470	Not Curatable: Out of scope
18033885	Not Curatable: Redundant
18034201	Curatable
18039847	Curatable
18050427	Not Curatable: Review/comment
18054307	Not Curatable: Redundant
18055584	Curatable
18055587	Curatable: Already in Swiss-Prot
18055603	Not Curatable: Out of scope
18056173	Not Curatable: Out of scope
18061248	Not Curatable: Out of scope
18063851	Not Priority
18065688	Curatable
18065749	Curatable: Already in Swiss-Prot
18068367	Not Curatable: Review/comment
18073444	Not Curatable: Insufficient Evidence
18076122	Not Curatable: Redundant
18076829	Not Curatable: Out of scope
18077322	Curatable: Already in Swiss-Prot
18082604	Curatable: Already in Swiss-Prot
18086281	Not Curatable: Out of scope
18093520	Not Curatable: Out of scope
18093929	Not Curatable: Out of scope
18160213	Not Curatable: High-throughput
18160346	Curatable
18160347	Curatable
18163532	Curatable: Already in Swiss-Prot
18164675	Not Curatable: Review/comment
18166134	Not Curatable: Out of scope
18175928	Curatable
18180385	Not Priority
18180851	Not Curatable: High-throughput
18182044	Not Priority
18182375	Not Curatable: High-throughput
18182430	Not Curatable: Insufficient Evidence
18182499	Not Curatable: Out of scope
18183416	Not Curatable: Redundant
18187469	Not Curatable: Out of scope
18190593	Not Curatable: Redundant
18193043	Not Curatable: Out of scope
18193044	Not Curatable: Out of scope
18202664	Curatable: Already in Swiss-Prot
18203200	Curatable: Already in Swiss-Prot
18203262	Not Curatable: High-throughput
18205948	Not Priority
18208388	Not Priority
18210110	Not Curatable: Review/comment
18221499	Not Curatable: Out of scope
18234839	Curatable: Already in Swiss-Prot
18235092	Not Curatable: Insufficient Evidence
18236008	Curatable
18242217	Not Priority
18247329	Curatable
18248670	Curatable
18250228	Curatable: Already in Swiss-Prot
18252227	Not Curatable: Insufficient Evidence
18252844	Not Curatable: Out of scope
18256841	Not Curatable: Out of scope
18268248	Not Curatable: Out of scope
18273534	Curatable: Already in Swiss-Prot
18275114	Not Curatable: Out of scope
18279878	Not Curatable: Out of scope
18285339	Curatable
18286166	Not Curatable: Out of scope
18287407	Not Curatable: Out of scope
18289040	Not Curatable: Review/comment
18291034	Not Curatable: Review/comment
18296627	Not Curatable: Redundant
18297659	Not Curatable: High-throughput
18305208	Not Curatable: Out of scope
18305248	Not Curatable: Insufficient Evidence
18306668	Not Curatable: Redundant
18307880	Not Priority
18308938	Curatable
18311837	Not Curatable: Out of scope
18312697	Not Priority
18315867	Not Priority
18316409	Not Priority
18316698	Not Curatable: Out of scope
18319072	Curatable: Already in Swiss-Prot
18319074	Curatable: Already in Swiss-Prot
18321792	Not Priority
18324730	Not Curatable: High-throughput
18334669	Not Curatable: Out of scope
18337471	Not Priority
18341575	Not Curatable: Out of scope
18344954	Not Curatable: Out of scope
18356294	Not Curatable: Out of scope
18359847	Not Curatable: High-throughput
18364116	Not Curatable: Out of scope
18369099	Not Curatable: Out of scope
18371106	Not Curatable: Redundant
18373411	Curatable: Already in Swiss-Prot
18378516	Not Curatable: Out of scope
18388861	Not Priority
18391101	Not Curatable: Redundant
18395099	Curatable
18395105	Not Curatable: Review/comment
18397371	Curatable: Already in Swiss-Prot
18401025	Not Curatable: Out of scope
18402634	Not Curatable: Out of scope
18403943	Not Curatable: Insufficient Evidence
18410514	Curatable: Already in Swiss-Prot
18418700	Not Curatable: Out of scope
18424613	Not Curatable: High-throughput
18430957	Not Priority
18431481	Not Curatable: High-throughput
18433157	Not Curatable: High-throughput
18433503	Not Curatable: High-throughput
18433732	Not Priority
18434605	Curatable
18441225	Curatable
18442038	Not Priority
18446045	Not Curatable: Out of scope
18450470	Curatable
18451228	Not Curatable: Out of scope
18453549	Curatable
18459115	Not Curatable: Out of scope
18462755	Curatable: Already in Swiss-Prot
18468571	Not Curatable: Review/comment
18483695	Not Curatable: Redundant
18487363	Not Curatable: Out of scope
18492067	Not Priority
18494608	Curatable
18495222	Not Curatable: Out of scope
18495362	Curatable: Already in Swiss-Prot
18508778	Not Curatable
18513278	Not Curatable: Insufficient Evidence
18513948	Not Curatable: Review/comment
18514449	Not Priority
18525142	Not Priority
18532976	Not Curatable: Out of scope
18533827	Not Curatable: Review/comment
18535744	Curatable
18536596	Not Curatable: Out of scope
18538804	Not Curatable: High-throughput
18539119	Curatable
18539778	Not Curatable: High-throughput
18545997	Not Curatable: Out of scope
18546615	Not Curatable: Out of scope
18550732	Not Curatable: Out of scope
18556333	Not Curatable: Out of scope
18558714	Curatable: Already in Swiss-Prot
18565097	Not Curatable: Redundant
18565219	Not Curatable: Out of scope
18567943	Not Curatable: Review/comment
18568852	Not Curatable: Review/comment
18571342	Not Priority
18574070	Curatable: Already in Swiss-Prot
18574501	Not Curatable: Out of scope
18577768	Curatable: Already in Swiss-Prot
18582462	Not Curatable: Insufficient Evidence
18586123	Not Priority
18593893	Not Curatable: Out of scope
18596051	Not Curatable: High-throughput
18602396	Not Priority
18603530	Curatable: Already in Swiss-Prot
18607090	Not Curatable: Out of scope
18608088	Not Curatable: Redundant
18612099	Not Curatable: Out of scope
18613828	Not Curatable: Review/comment
18613979	Curatable: Already in Swiss-Prot
18621977	Not Curatable: Out of scope
18625312	Not Curatable: Review/comment
18628402	Curatable
18632300	Not Curatable: Review/comment
18633119	Curatable: Already in Swiss-Prot
18633336	Curatable: Already in Swiss-Prot
18636121	Curatable: Already in Swiss-Prot
18636185	Not Curatable: Out of scope
18643969	Not Curatable: Out of scope
18643991	Not Curatable: Redundant
18644145	Curatable: Already in Swiss-Prot
18644246	Not Curatable: Out of scope
18650403	Not Curatable: High-throughput
18650808	Curatable
18651095	Not Curatable: Review/comment
18652531	Not Curatable: Redundant
18656365	Not Curatable: Out of scope
18657431	Curatable
18658160	Curatable
18662666	Not Priority
18663144	Not Priority
18664244	Not Curatable: Redundant
18670193	Not Curatable: Review/comment
18670649	Curatable
18673401	Not Priority
18674751	Curatable: Already in Swiss-Prot
18680727	Not Curatable: Redundant
18687878	Not Priority
18688737	Not Curatable: Out of scope
18690848	Not Priority
18692069	Not Priority
18694559	Curatable
18698682	Not Curatable: Redundant
18701882	Not Curatable: Redundant
18715961	Not Curatable: Redundant
18717763	Not Priority
18721798	Not Priority
18722184	Curatable: Already in Swiss-Prot
18723859	Curatable
18752272	Curatable
18755683	Not Curatable: Out of scope
18757862	Not Curatable: Redundant
18760268	Not Curatable: Insufficient Evidence
18768519	Not Curatable: Out of scope
18772192	Curatable
18775970	Not Curatable: High-throughput
18779215	Curatable
18779302	Not Curatable: Review/comment
18782849	Not Curatable: Insufficient Evidence
18783601	Not Curatable: High-throughput
18785627	Not Priority
18785823	Curatable
18786507	Curatable: Already in Swiss-Prot
18787519	Not Curatable: Redundant
18789784	Not Curatable: Review/comment
18791256	Not Priority
18796151	Not Curatable: High-throughput
18799786	Not Priority
18803478	Not Curatable: Insufficient Evidence
18804459	Not Priority
18805951	Not Curatable: High-throughput
18809983	Not Curatable: Insufficient Evidence
18815127	Not Priority
18815592	Curatable
18828626	Not Priority
18841562	Not Curatable: Insufficient Evidence
18841564	Not Curatable: Insufficient Evidence
18846290	Not Curatable: Review/comment
18846616	Not Curatable: Redundant
18851871	Not Curatable: Out of scope
18852430	Not Curatable: Out of scope
18852431	Not Curatable: Out of scope
18854047	Not Curatable: High-throughput
18855987	Not Curatable: Redundant
18930926	Not Curatable: Out of scope
18937315	Not Priority
18940309	Curatable: Already in Swiss-Prot
18945931	Curatable
18945932	Curatable
18950740	Curatable: Already in Swiss-Prot
18952782	Curatable: Already in Swiss-Prot
18971550	Not Curatable: Redundant
18974300	Not Priority
18974779	Not Curatable: High-throughput
18980642	Curatable
18980951	Not Curatable: Out of scope
18988809	Curatable
18997780	Curatable: Already in Swiss-Prot
18998134	Not Curatable: Review/comment
18998206	Not Curatable: Review/comment
19000169	Curatable: Already in Swiss-Prot
19001414	Curatable
19001729	Not Curatable: Out of scope
19004860	Curatable: Already in Swiss-Prot
19007772	Not Priority
19012874	Curatable: Already in Swiss-Prot
19014980	Not Curatable: Out of scope
19022763	Not Curatable: Out of scope
19026687	Curatable: Already in Swiss-Prot
19028676	Curatable
19033537	Curatable
19038367	Not Curatable: Insufficient Evidence
19039240	Not Curatable: Redundant
19039327	Curatable
19046832	Not Curatable: Review/comment
19052154	Not Curatable: Out of scope
19054337	Not Curatable: Out of scope
19056690	Not Curatable: Redundant
19058225	Curatable: Already in Swiss-Prot
19059489	Not Priority
19060111	Not Curatable: Out of scope
19061185	Not Curatable: Out of scope
19061637	Not Curatable: Out of scope
19062534	Not Curatable: Redundant
19066617	Not Curatable: Review/comment
19067111	Not Curatable: Out of scope
19067122	Not Curatable: Out of scope
19075393	Curatable
19075668	Not Curatable: Review/comment
19084842	Not Curatable: Out of scope
19088802	Not Priority
19095659	Curatable
19096106	Not Curatable: Review/comment
19097922	Not Curatable: Out of scope
19106118	Not Curatable: Out of scope
19106300	Not Curatable: Out of scope
19109417	Curatable: Already in Swiss-Prot
19109428	Curatable: Already in Swiss-Prot
19114980	Not Curatable: Review/comment
19118083	Not Curatable: Out of scope
19118152	Not Curatable: Review/comment
19118915	Not Curatable: Redundant
19124460	Curatable: Already in Swiss-Prot
19129480	Curatable: Already in Swiss-Prot
19130269	Not Curatable: Review/comment
19131560	Not Curatable: Review/comment
19134334	Not Curatable: Out of scope
19136665	Not Priority
19139087	Curatable
19140781	Not Curatable: Redundant
19140931	Not Priority
19141076	Curatable: Already in Swiss-Prot
19141620	Not Curatable: Out of scope
19141709	Not Curatable: Out of scope
19144723	Curatable: Already in Swiss-Prot
19148673	Not Curatable: Redundant
19150879	Not Priority
19154719	Curatable
19157638	Not Priority
19168544	Not Priority
19171650	Curatable
19175833	Not Curatable: Insufficient Evidence
19181092	Not Curatable: Review/comment
19181666	Not Curatable: Redundant
19183280	Not Curatable: Out of scope
19184094	Curatable
19191019	Not Curatable: Out of scope
19199048	Curatable
19199104	Not Curatable: Out of scope
19207028	Curatable: Already in Swiss-Prot
19208901	Curatable
19209540	Not Curatable: Review/comment
19209820	Not Curatable: Review/comment
19210682	Not Curatable: Review/comment
19210750	Not Curatable: Redundant
19211697	Not Curatable: Out of scope
19211699	Not Curatable: Out of scope
19217862	Not Curatable: Out of scope
19237514	Not Curatable: Out of scope
19237743	Curatable: Already in Swiss-Prot
19242413	Not Curatable: Out of scope
19246456	Not Priority
19249308	Not Curatable: Out of scope
19250629	Curatable
19252121	Not Curatable: Out of scope
19255368	Not Curatable: Out of scope
19262120	Not Curatable: Out of scope
19268448	Not Curatable: Out of scope
19270263	Curatable: Already in Swiss-Prot
19276109	Not Curatable: Redundant
19279555	Not Curatable: Out of scope
19284974	Curatable
19285504	Not Curatable: Out of scope
19286917	Not Curatable: Out of scope
19289473	Not Curatable: Review/comment
19289482	Not Curatable: Redundant
19290054	Not Curatable: Redundant
19290481	Not Curatable: Insufficient Evidence
19293180	Not Priority
19293182	Not Curatable: Out of scope
19296535	Not Curatable: Out of scope
19297412	Not Curatable: Out of scope
19297519	Curatable: Already in Swiss-Prot
19300499	Not Curatable: Redundant
19306278	Not Curatable: Redundant
19318355	Curatable
19327354	Curatable
19331205	Not Curatable: Out of scope
19334764	Not Curatable: High-throughput
19337252	Not Priority
19338486	Not Curatable: Out of scope
19339254	Not Curatable: Redundant
19339734	Not Curatable: Out of scope
19341724	Curatable: Already in Swiss-Prot
19348697	Not Curatable: Review/comment
19348760	Not Curatable: Out of scope
19349216	Not Priority
19359474	Curatable: Already in Swiss-Prot
19363684	Not Curatable: Out of scope
19364131	Not Priority
19364936	Not Curatable: Out of scope
19371217	Not Curatable: Out of scope
19373462	Curatable
19373469	Not Curatable: Out of scope
19376782	Not Curatable: Out of scope
19390539	Not Curatable: Redundant
19398664	Not Curatable: Out of scope
19403732	Not Curatable: Redundant
19405516	Curatable
19416479	Curatable
19419418	Not Curatable: Redundant
19423133	Not Curatable: Redundant
19423517	Not Curatable: Out of scope
19423540	Not Curatable: Insufficient Evidence
19430792	Curatable
19434422	Curatable
19438933	Not Curatable: Redundant
19449125	Curatable: Already in Swiss-Prot
19449859	Not Priority
19453301	Curatable
19453404	Not Curatable: Out of scope
19459885	Not Curatable: Out of scope
19460342	Curatable: Already in Swiss-Prot
19461662	Not Curatable: Out of scope
19470100	Curatable
19470734	Not Curatable: Out of scope
19473328	Not Priority
19474214	Not Priority
19474742	Not Curatable: Insufficient Evidence
19478447	Not Curatable: Out of scope
19481458	Not Curatable: Redundant
19482593	Not Curatable: Review/comment
19482971	Curatable
19483747	Not Curatable: Out of scope
19487539	Not Curatable: Redundant
19487694	Curatable
19494379	Not Curatable: Out of scope
19504443	Not Curatable: Out of scope
19505560	Not Priority
19508382	Curatable
19508969	Curatable: Already in Swiss-Prot
19513069	Not Curatable: Review/comment
19514071	Not Curatable: Insufficient Evidence
19517252	Not Curatable: Out of scope
19520855	Not Priority
19529829	Not Curatable: Out of scope
19531478	Not Curatable: Out of scope
19533793	Not Curatable: Out of scope
[truncated: 2,683 more rows]

## Sheet: Sheet4
Supplementary table 6.
Proteins curated during the evaluation and the list of publications evaluated
PubMed identifier (PMID)	Category
PAGR1 (UniProtKB Q9BTK6), PAGR1A (UniProtKB Q99L02) and PAXIP1 (UniProtKB Q6NZQ4)
17102635	Not Priority
20663190	Not Priority
23063797	Not Priority
26744420	Curatable
24260416	Not Priority
26194542	Not Priority
20088963	Curatable: Already in Swiss-Prot
24633704	Curatable
23161582	Curatable
18690848	Not Priority
19039327	Curatable
23159437	Not Priority
19124460	Curatable: Already in Swiss-Prot
20094029	Not Priority
IL1RAP (UniProtKB Q61730), IL1RL1 (UniProtKB P14719 and Q01638), IL1RAP (UniProtKB Q9NPH3), KIT (UniProtKB P05532)
22100205	Not Curatable: Out of scope
25665766	Not Curatable: Review/comment
24988604	Not Curatable: Out of scope
21871091	Not Curatable: Review/comment
24230466	Not Curatable: Review/comment
21349253	Curatable
21454686	Curatable: Already in Swiss-Prot
21613987	Not Curatable: Review/comment
21356240	Not Curatable: Review/comment
20200353	Curatable
23439054	Not Curatable: Review/comment
24568840	Not Curatable: Insufficient Evidence
25398911	Curatable
26425339	Not Curatable: Review/comment
22277940	Not Curatable: Out of scope
19996325	Not Curatable: Out of scope
22819319	Not Curatable: Out of scope
20081870	Not Curatable: Review/comment
23435764	Not Curatable: Insufficient Evidence
21600927	Not Curatable: Out of scope
18613828	Not Curatable: Review/comment
21494550	Curatable
17675517	Curatable
18003919	Curatable
25017307	Not Curatable: Review/comment
18450470	Curatable
25881899	Not Curatable: Review/comment
22913600	Not Curatable: Review/comment
23479569	Curatable
19836339	Curatable: Already in Swiss-Prot
21422152	Not Curatable: Out of scope
23980170	Curatable: Already in Swiss-Prot
21934731	Not Curatable: Review/comment
19508382	Curatable
20662097	Not Curatable: Out of scope
24246227	Not Curatable: Review/comment
26771472	Not Curatable: Out of scope
25517029	Not Curatable: Out of scope
25595648	Curatable
NRARP (UniProtKB Q91ZA8 and Q7Z6K4), NRARPA (UniProtKB Q7T3Y0), NRARPB (UniProtKB Q7T3X9)
24151332	Not Curatable: Out of scope
25412258	Not Curatable: Out of scope
26586707	Not Curatable: Out of scope
22900075	Not Curatable: Out of scope
11783997	Curatable: Already in Swiss-Prot
15325262	Not Curatable: Redundant
20838375	Not Curatable: Out of scope
19056690	Not Curatable: Redundant
12794108	Not Curatable: Insufficient Evidence
19268448	Not Curatable
23824579	Not Priority
12711545	Curatable: Already in Swiss-Prot
19154719	Curatable
21795391	Curatable
19882724	Not Priority
19293180	Not Priority
24015274	Curatable
24096122	Not Priority
22863622	Not Curatable: Out of scope
19620773	Not Curatable: Out of scope
25940784	Not Priority
24778018	Not Curatable: Out of scope
11485984	Curatable: Already in Swiss-Prot
16990763	Not Curatable: Redundant
16228014	Curatable: Already in Swiss-Prot
21998026	Curatable
20960513	Not Curatable: Out of scope
ANGPTL3 (UniProtKB Q9Y5C1 and Q9R182)
24968098	Not Priority
25495645	Curatable
22155345	Not Curatable: Out of scope
16850626	Not Curatable: Out of scope
17675858	Not Curatable: Out of scope
18369099	Not Curatable: Out of scope
20056168	Not Curatable: Review/comment
15863837	Curatable
25212743	Not Curatable: Review/comment
22896670	Not Curatable: Out of scope
19851103	Not Curatable: Review/comment
21983347	Not Priority
19487539	Not Curatable: Redundant
23043934	Not Priority
26255888	Not Curatable: Out of scope
24058201	Not Priority
24626437	Not Priority
24094083	Not Curatable: Review/comment
21691831	Not Priority
25349778	Not Priority
23595961	Not Curatable: Out of scope
19890028	Not Priority
21187053	Not Curatable: Review/comment
22952918	Not Curatable: Out of scope
18193043	Not Curatable: Out of scope
20581395	Curatable
18602396	Not Priority
26546829	Not Curatable: Review/comment
24001780	Not Priority
19584596	Not Curatable: Review/comment
15530921	Not Priority
23722053	Not Curatable: Redundant
15336575	Curatable
25710887	Curatable
26629119	Not Curatable: Insufficient Evidence
18307880	Not Priority
12518032	Not Curatable: Out of scope
23839332	Not Curatable: Review/comment
21311327	Not Curatable: Review/comment
16685428	Not Curatable: Out of scope
22652544	Not Curatable: Insufficient Evidence
23398429	Not Curatable: Out of scope
23022508	Not Curatable: Review/comment
26305978	Curatable
23415864	Not Priority
12565906	Curatable
16370360	Not Curatable: Out of scope
12103282	Not Curatable: Review/comment
10644446	Curatable: Already in Swiss-Prot
24768220	Not Curatable: Insufficient Evidence
21083855	Not Curatable: Out of scope
16531751	Not Curatable: Review/comment
22659251	Not Priority
15206159	Not Curatable: Review/comment
20976247	Not Curatable: Out of scope
25170927	Not Curatable: Out of scope
19075393	Curatable
21948798	Not Curatable: Out of scope
23254474	Not Curatable
20160193	Not Curatable: Out of scope
24098561	Not Priority
11788823	Curatable
19067122	Not Curatable: Out of scope
26384355	Not Curatable: Insufficient Evidence
22732211	Not Priority
22994408	Not Curatable: Out of scope
25951897	Not Priority
19028676	Curatable
19318355	Curatable
20942659	Curatable: Already in Swiss-Prot
24751931	Not Curatable: Review/comment
12672813	Not Priority
17885432	Not Curatable: Review/comment
20424482	Curatable
23150577	Curatable: Already in Swiss-Prot
16505486	Not Priority
26800306	Not Curatable: Out of scope
18535744	Curatable
20595410	Not Curatable: Insufficient Evidence
23261442	Curatable: Already in Swiss-Prot
23483483	Not Curatable: Out of scope
25176936	Not Priority
25573592	Not Curatable: Insufficient Evidence
19542565	Curatable
22063269	Not Curatable: Review/comment
25225288	Not Curatable: Out of scope
21860410	Not Priority
21502677	Not Priority
26260910	Not Curatable: Insufficient Evidence
15094378	Not Priority
16154386	Not Curatable: Review/comment
18063851	Not Priority
23661675	Not Priority
24960069	Not Curatable: Review/comment
19540497	Not Priority
21940333	Not Curatable: Insufficient Evidence
19656773	Not Priority
19505560	Not Priority
18596051	Not Curatable: High-throughput
19022763	Not Curatable: Out of scope
25733326	Curatable
18193044	Not Curatable: Out of scope
22517622	Not Curatable: Out of scope
18286166	Not Curatable: Out of scope
17191020	Curatable
23918928	Curatable
23415664	Not Curatable: Out of scope
16081640	Curatable
25338813	Curatable
23995677	Not Curatable: Insufficient Evidence
19951324	Not Priority
15292369	Not Priority
20959605	Curatable
18279878	Not Curatable: Out of scope
16246045	Not Curatable: Review/comment
26754661	Not Curatable: Review/comment
19246456	Not Priority
26247200	Not Curatable: Out of scope
16806672	Not Priority
17110602	Curatable
26388538	Not Curatable: Insufficient Evidence
21041806	Not Curatable: Review/comment
16222982	Not Curatable: Out of scope
12401877	Not Priority
15296698	Not Curatable: Review/comment
26687026	Not Curatable: Insufficient Evidence
23897856	Not Curatable: Out of scope
22566642	Curatable
25964512	Not Curatable: Redundant
23978712	Not Curatable: Out of scope
22651812	Not Curatable: Out of scope
22342712	Not Curatable: Out of scope
12909640	Curatable
24444080	Not Curatable: Out of scope
12097324	Curatable
20570916	Not Curatable: Out of scope
23184518	Not Curatable: Out of scope
24721265	Not Curatable: Review/comment
23770039	Not Curatable: Out of scope
24634330	Not Curatable: Out of scope
24916532	Not Curatable: Review/comment
18804459	Not Priority
26204133	Curatable
24482034	Not Priority
26639238	Not Curatable: Insufficient Evidence
22865616	Not Curatable: Out of scope
15840502	Not Curatable: Out of scope
16429146	Not Curatable: Out of scope
20837471	Curatable
25884163	Not Curatable: Insufficient Evidence
25954050	Curatable
20360639	Not Curatable: Out of scope
24886724	Not Curatable: Out of scope
19474742	Not Curatable: Insufficient Evidence
26739706	Not Curatable: Out of scope
22095935	Curatable: Already in Swiss-Prot
22777896	Not Curatable: Out of scope
21182596	Not Curatable: Review/comment
20559449	Not Curatable: Out of scope
11500985	Not Priority
25644496	Not Curatable: Out of scope
22062970	Not Priority
20385801	Not Priority
17681148	Curatable
20633534	Curatable
11877390	Curatable
24685482	Not Priority
20043872	Not Curatable: Out of scope
19088802	Not Priority
19826106	Not Priority
12671033	Curatable
21804106	Not Curatable: High-throughput
21862702	Not Curatable: Review/comment
25983373	Not Curatable: Out of scope
16508209	Curatable
16717449	Not Priority
22247256	Not Priority
24294595	Curatable
22809513	Curatable: Already in Swiss-Prot
TMEM47 (UniProtKB Q9JJG6, Q9BQJ4 and Q9XSV3)
18056173	Not Curatable: Out of scope
21881001	Curatable
24603971	Curatable
21606880	Not Curatable: Out of scope
25926557	Not Curatable: Out of scope
15345028	Not Curatable: Insufficient Evidence
26990309	Curatable
17195181	Curatable: Already in Swiss-Prot
KASH5 (UniProtKB Q8N6L0 and Q80VJ8), SUN1 (UniProtKB O94901), SUN2 (UniProtKB Q9UH99 and Q8BJS4)
26842404	Curatable
24062341	Curatable
25892231	Curatable
25380821	Not Priority
24637401	Not Curatable: Review/comment
22826121	Curatable: Already in Swiss-Prot
24870409	Not Curatable: Review/comment
24586178	Curatable
FABP6 (UniProtKB P51162 and P51161)
24366092	Not Priority
25754072	Curatable
23603607	Not Curatable: Review/comment
20228622	Not Curatable: Review/comment
23251388	Curatable
12974472	Not Curatable: Out of scope
14654244	Not Curatable: Out of scope
19744871	Curatable
20197312	Not Priority
24200957	Not Curatable: High-throughput
26831905	Not Priority
19565192	Not Priority
26664943	Not Curatable: Out of scope
18717763	Not Priority
26579439	Not Curatable: Out of scope
23595865	Not Priority
23123309	Not Priority
17266179	Not Priority
17901701	Not Priority
25744154	Not Priority
12721228	Not Curatable: Out of scope
24225222	Not Priority
21986036	Not Curatable: Out of scope
25526214	Not Priority
16951225	Not Curatable: Insufficient Evidence
23466978	Not Priority
26738723	Not Priority
19136665	Not Priority
18492067	Not Priority
17826730	Not Priority
26389078	Not Curatable: High-throughput
11395542	Not Curatable: Out of scope
18403943	Not Curatable: Insufficient Evidence
16255778	Not Priority
ECD (UniProtKB O95905 and Q9CS74)
15128659	Curatable: Already in Swiss-Prot
19640839	Curatable
21704633	Not Priority
22977192	Curatable
1786592	Not Priority
8276898	Curatable: Already in Swiss-Prot
22265929	Not Priority
25678401	Not Priority
25616580	Not Priority
22270930	Curatable
11846478	Not Priority
26711270	Curatable
26498357	Not Priority
2511069	Not Priority
24722212	Curatable
11564429	Not Priority
9014338	Not Priority
10377270	Not Curatable: Out of scope
23880345	Curatable
16849563	Curatable: Already in Swiss-Prot
16358715	Not Priority
3102296	Not Priority
25313905	Not Curatable: Out of scope
8293578	Not Priority
19919181	Curatable
DEFB126 (UniProtKB Q9BYW3 and Q9BEE3)
12271811	Not Curatable: Out of scope
19774626	Not Curatable: Out of scope
19337252	Not Priority
19131560	Not Curatable: Review/comment
19134334	Not Curatable: Out of scope
16607372	Not Priority
21141448	Not Curatable: Out of scope
20593939	Not Curatable: Out of scope
8096831	Not Priority
22126021	Not Curatable: Review/comment
17113097	Not Curatable: Out of scope
15781627	Curatable: Already in Swiss-Prot
19945742	Not Curatable: Out of scope
21720250	Not Curatable: Out of scope
19373462	Curatable
18851871	Not Curatable: Out of scope
21775668	Curatable
21115941	Not Priority
20200435	Not Curatable: Out of scope
18242217	Not Priority
19423540	Not Curatable: Insufficient Evidence
11574662	Not Curatable: Out of scope
23229569	Curatable
21633297	Not Priority
15349845	Curatable
23165892	Not Curatable: Out of scope
20451959	Not Priority
21917606	Not Priority
21468050	Not Curatable: Out of scope
20153468	Not Curatable: Out of scope
20471625	Not Curatable: Out of scope
18468571	Not Curatable: Review/comment
18003946	Curatable
20334903	Not Curatable: Out of scope
22710670	Not Curatable: Review/comment
16061277	Not Curatable: Out of scope
21933899	Not Curatable: Out of scope
26832966	Curatable
20478777	Not Curatable: Out of scope
17928628	Curatable
19331205	Not Curatable: Out of scope
18546615	Not Curatable: Out of scope
1686187	Curatable: Already in Swiss-Prot
21304524	Not Curatable: Out of scope
21288178	Not Curatable: Out of scope
21881677	Not Priority
21557935	Not Curatable: Out of scope
19643734	Not Curatable: Out of scope
17192068	Not Curatable: Out of scope
19423517	Not Curatable: Out of scope
14695977	Curatable: Already in Swiss-Prot
20381233	Not Priority
18658160	Curatable
20042715	Not Curatable: Out of scope
18061248	Not Curatable: Out of scope
22054405	Not Curatable: Review/comment
21549107	Not Curatable: Out of scope
18495222	Not Curatable: Out of scope
20953751	Not Priority
20950846	Not Priority
23055202	Not Curatable: Out of scope
19513069	Not Curatable: Review/comment
21941963	Not Curatable: Out of scope
25721098	Curatable
11965550	Curatable: Already in Swiss-Prot
21775666	Not Curatable: Review/comment
21420727	Not Curatable: Out of scope
20358424	Not Curatable: Out of scope
15373944	Not Curatable: Out of scope
18768519	Not Curatable: Out of scope
16609024	Not Curatable: Out of scope
20368574	Not Curatable: Out of scope
20042718	Not Curatable: Out of scope
12839961	Curatable: Already in Swiss-Prot
18451228	Not Curatable: Out of scope
16455481	Not Curatable: Review/comment
21722869	Not Priority
19732003	Not Curatable: Out of scope
20368556	Not Curatable: Out of scope
21775843	Not Curatable: Out of scope
14984958	Not Curatable: Out of scope
20550476	Not Curatable: Out of scope
9739419	Not Priority
19927341	Not Curatable: Out of scope
16079310	Curatable
21320028	Not Curatable: Out of scope
20490961	Not Priority
18937315	Not Priority
16550483	Curatable
21863264	Not Curatable: Out of scope
CP110/CCP110 (UniProtKB O43303, Q7TSH4)
23199753	Not Curatable: Review/comment
26304236	Curatable
26916822	Not Priority
16244668	Curatable: Already in Swiss-Prot
17719545	Curatable: Already in Swiss-Prot
21576394	Not Priority
21982113	Not Priority
22365849	Not Priority
18694559	Curatable
23400999	Curatable
22684256	Not Curatable: Out of scope
24297749	Not Priority
26487539	Not Curatable: Out of scope
26918338	Not Curatable: Out of scope
26719793	Not Curatable: Review/comment
21620453	Curatable: Already in Swiss-Prot
25201258	Not Curatable: Insufficient Evidence
18068367	Not Curatable: Review/comment
20392737	Not Curatable: Review/comment
24899310	Not Curatable: Out of scope
17681131	Curatable: Already in Swiss-Prot
24469809	Curatable: Already in Swiss-Prot
26670998	Curatable
19836237	Not Priority
23807208	Not Priority
22441691	Curatable: Already in Swiss-Prot
22851319	Not Curatable: Redundant
24053599	Not Curatable: Review/comment
24982133	Not Priority
24421332	Curatable
20596027	Curatable: Already in Swiss-Prot
20861314	Not Curatable: Insufficient Evidence
22158041	Not Priority
12361598	Curatable: Already in Swiss-Prot
23810536	Not Priority
26675238	Curatable
25297623	Not Priority
16760425	Curatable: Already in Swiss-Prot
23486064	Curatable: Already in Swiss-Prot
25808870	Not Priority
23701692	Not Curatable: Review/comment
23348840	Curatable: Already in Swiss-Prot
19460342	Curatable: Already in Swiss-Prot
25753040	Not Priority
23141541	Curatable: Already in Swiss-Prot
8839676	Not Curatable: Out of scope
25483177	Not Curatable: Out of scope
22261722	Curatable: Already in Swiss-Prot
26965371	Curatable
19481458	Not Curatable: Redundant
24899299	Not Curatable: Review/comment
26116656	Not Priority
2250417	Not Curatable: Out of scope
22885064	Curatable
25486364	Not Priority
EHD1 (UniProtKB Q9WVK4) EHD3 (UniProtKB Q9NZN3 and Q9QXY6)
16251358	Curatable: Already in Swiss-Prot
22337703	Not Curatable: Insufficient Evidence
24420930	Not Priority
26226295	Curatable
21957258	Not Priority
20489164	Curatable
21284756	Not Priority
15247266	Not Priority
17330099	Not Curatable: Out of scope
16865272	Not Curatable
21408024	Curatable
22448906	Not Priority
23754701	Curatable
24306026	Not Curatable: Insufficient Evidence
24997812	Not Curatable: Insufficient Evidence
22406195	Not Curatable: Out of scope
10673336	Curatable: Already in Swiss-Prot
26896729	Curatable
20463227	Not Priority
24373286	Curatable
25686250	Curatable: Already in Swiss-Prot
23781025	Curatable
25855537	Not Priority
20578158	Not Curatable: Insufficient Evidence
19487694	Curatable
12121420	Curatable
19139087	Curatable
24040268	Not Priority
25320557	Not Priority
26504171	Not Priority
22974368	Curatable
15456869	Not Priority
24759929	Curatable
18076829	Not Curatable: Out of scope
15930129	Curatable: Already in Swiss-Prot
25825486	Curatable
25875965	Not Priority
17507647	Not Priority
26823017	Not Priority
25812525	Curatable
17233914	Curatable: Already in Swiss-Prot
17251388	Curatable: Already in Swiss-Prot
21791287	Curatable
17626244	Not Priority
24607927	Not Curatable: Insufficient Evidence
20634963	Not Curatable: High-throughput
24019528	Not Priority
TALPID3 (UniProtKB Q1G7G9 and E9PV87), CEP120 (UniProtKB Q7TSG1) and KIAA0586 (UniProtKB Q9BVV6)
25251415	Curatable
1352242	Not Priority
26437029	Not Curatable: Redundant
1280155	Not Priority
26597494	Not Priority
21750036	Curatable: Already in Swiss-Prot
23613203	Not Priority
24743779	Not Priority
26970635	Not Priority
2735533	Not Priority
16702409	Curatable: Already in Swiss-Prot
24700455	Not Priority
22028029	Curatable: Already in Swiss-Prot
8620841	Not Priority
2634607	Not Priority
1171110	Not Priority
10225999	Not Priority
26166481	Curatable
24421332	Curatable
4475684	Not Priority
15554946	Not Priority
26386044	Curatable
1214111	Not Priority
19144723	Curatable: Already in Swiss-Prot
6278668	Not Priority
744949	Not Priority
16959240	Not Priority
3417549	Not Priority
14192055	Not Priority
4448949	Not Priority
14634293	Not Priority
3484340	Not Priority
26096313	Curatable: Already in Swiss-Prot
7655081	Not Priority
20053388	Not Priority
1510240	Not Curatable: Review/comment
26386247	Curatable
26026149	Not Curatable: Redundant
CFL2 (UniProtKB Q9Y281 and P45591), CFL1 (UniProtKB P18760)
8800436	Curatable: Already in Swiss-Prot
15184395	Not Priority
24631590	Not Priority
19181092	Not Curatable: Review/comment
23497265	Not Curatable: Out of scope
24598388	Curatable
22407809	Not Priority
19209820	Not Curatable: Review/comment
25110572	Not Priority
21594731	Not Priority
11809832	Curatable
17160903	Curatable: Already in Swiss-Prot
19150879	Not Priority
20012312	Not Priority
24976171	Not Curatable: Out of scope
8195165	Curatable: Already in Swiss-Prot
24610938	Not Curatable: Out of scope
19901961	Not Curatable: Insufficient Evidence
21894436	Not Curatable: Insufficient Evidence
25874796	Not Curatable: Out of scope
23338717	Not Curatable: Insufficient Evidence
11422377	Curatable: Already in Swiss-Prot
21411626	Not Priority
22450169	Curatable
24840128	Curatable
22560515	Curatable
24889065	Not Curatable: Out of scope
25772133	Not Priority
22343409	Curatable
25318463	Not Curatable: Out of scope
15649475	Curatable
20675376	Not Curatable: Out of scope
26657485	Not Curatable: Out of scope
25371376	Curatable
24184715	Not Curatable: Insufficient Evidence
26687723	Not Curatable: Insufficient Evidence
12049672	Not Curatable: Review/comment
19752190	Curatable
WDR1 (UniProtKB O75083 and Q5RKI0)
23215816	Not Curatable: Insufficient Evidence
18514449	Not Priority
24821702	Not Priority
2769340	Not Curatable: Out of scope
2329361	Not Curatable: Out of scope
12426144	Not Curatable: Out of scope
15629458	Curatable
22836280	Not Curatable: Out of scope
23797609	Not Curatable: Review/comment
26266784	Not Curatable: Out of scope
26438387	Not Curatable: Insufficient Evidence
21047798	Not Priority
23707566	Not Curatable: Insufficient Evidence
21688384	Not Curatable: Insufficient Evidence
12115702	Not Priority
18571342	Not Priority
22963137	Not Curatable: Out of scope
24516586	Not Curatable: Insufficient Evidence
16487927	Curatable: Already in Swiss-Prot
22821633	Not Curatable: Out of scope
19928526	Not Curatable: Out of scope
2769341	Not Curatable: Out of scope
23176321	Not Priority
12689446	Not Curatable: Insufficient Evidence
18663144	Not Priority
25915128	Curatable
20605035	Not Priority
18082604	Curatable: Already in Swiss-Prot
18525142	Not Priority
23968773	Not Priority
23446756	Not Curatable: Review/comment
23466301	Not Curatable: Out of scope
22721921	Curatable: Already in Swiss-Prot
15337274	Curatable
20857901	Not Curatable: Insufficient Evidence
10903905	Curatable: Already in Swiss-Prot
17515402	Curatable
19818632	Not Curatable: Review/comment
27173277	Not Curatable: Insufficient Evidence
24840128	Curatable
19038367	Not Curatable: Insufficient Evidence
22578690	Not Priority
16996484	Not Curatable: Insufficient Evidence
21736419	Not Curatable: Insufficient Evidence
21136934	Not Curatable: Insufficient Evidence
22523538	Curatable: Already in Swiss-Prot
25792565	Curatable
18494608	Curatable
19290054	Not Curatable: Redundant
26008898	Not Priority
14971661	Not Curatable: Insufficient Evidence
25122557	Not Curatable: Out of scope
16497171	Not Priority
18582462	Not Curatable: Insufficient Evidence
25975747	Not Curatable: Insufficient Evidence
27158412	Not Curatable: Insufficient Evidence
10036186	Curatable: Already in Swiss-Prot
21332407	Not Curatable: Insufficient Evidence
20112051	Not Priority
23446755	Not Priority
IQCB1 (UniProtKB Q15051 and Q8BP00), CEP290 (UniProtKB O15078)
25552655	Curatable
25851290	Not Priority
24674142	Not Curatable: Redundant
15723066	Curatable: Already in Swiss-Prot
25984213	Not Curatable: Redundant
18723859	Curatable
20007846	Not Priority
21220633	Curatable
23446637	Curatable
21565611	Curatable: Already in Swiss-Prot
20664800	Curatable
26936822	Curatable
17653054	Not Priority
21866095	Not Priority
18076122	Not Curatable: Redundant
21245082	Not Curatable: Out of scope
KHDRBS3 (UniProtKB O75525, Q9R226 and Q9JLP1)
25574032	Not Curatable: Out of scope
15471878	Curatable: Already in Swiss-Prot
19584924	Not Curatable: Out of scope
12921630	Not Curatable: Out of scope
10077576	Curatable: Already in Swiss-Prot
21725612	Curatable
10332027	Curatable: Already in Swiss-Prot
19916944	Curatable
11463515	Not Curatable: Insufficient Evidence
10473643	Not Priority
18203262	Not Curatable: High-throughput
18321792	Not Priority
11483766	Not Priority
11714634	Curatable: Already in Swiss-Prot
24498626	Not Curatable: Insufficient Evidence
16810759	Not Curatable: Insufficient Evidence
11741900	Curatable: Already in Swiss-Prot
25586222	Not Curatable: Redundant
22976950	Not Curatable: Out of scope
26628996	Not Curatable: Out of scope
23923007	Not Curatable: Out of scope
24096002	Not Curatable: Redundant
17505500	Not Curatable: Out of scope
15901763	Curatable: Already in Swiss-Prot
15345239	Curatable: Already in Swiss-Prot
21189686	Not Curatable: Review/comment
10564820	Curatable: Already in Swiss-Prot
11118435	Curatable: Already in Swiss-Prot
15163637	Curatable: Already in Swiss-Prot
25505328	Curatable
22349460	Not Curatable: Out of scope
KHDRBS3/SLM2 (UniProtKB O75525), KHDRBS1 (UniProtKB Q60749), KHDRBS2 (UniProtKB Q9WU01)
21593205	Not Priority
24469635	Curatable
22895050	Not Priority
22307609	Not Priority
27174676	Curatable
20617199	Not Curatable
19561594	Curatable: Already in Swiss-Prot
C5orf42/JBTS17 (UniProtKB Q9H799 and Q8CE72)
23169490
24178751	Curatable: Already in Swiss-Prot
22693042	Curatable: Already in Swiss-Prot
22425360	Curatable: Already in Swiss-Prot
22264561	Curatable: Already in Swiss-Prot
23012439	Curatable: Already in Swiss-Prot
27081551	Not Priority
25846457	Curatable
25407461	Not Curatable: Review/comment
25877302	Curatable
25173907	Not Curatable: Out of scope
26479702	Not Curatable: Out of scope
25920555	Curatable
22967711	Not Curatable: Out of scope
20301500	Not Curatable: Out of scope
24091540	Not Curatable: Out of scope
NPHP4 (UniProtKB O75161, P59240 and B0DOB4)
17954299	Not Curatable: Out of scope
20169535	Not Priority
17558409	Curatable: Already in Swiss-Prot
12872122	Curatable: Already in Swiss-Prot
21068128	Curatable: Already in Swiss-Prot
17657103	Not Priority
16523955	Not Curatable: Out of scope
17114995	Not Curatable: Out of scope
23026745	Not Priority
22550138	Curatable
23188109	Not Curatable: Insufficient Evidence
22927466	Curatable
19109428	Curatable: Already in Swiss-Prot
21078623	Not Curatable: Out of scope
12872123	Curatable: Already in Swiss-Prot
22797725	Not Curatable: High-throughput
26540106	Curatable
23428843	Not Curatable: Out of scope
18076122	Not Curatable: Redundant
26644512	Curatable
12832729	Not Curatable: Review/comment
23574405	Not Priority
16724659	Not Priority
25671767	Curatable: Already in Swiss-Prot
24689075	Not Priority
23998563	Not Priority
21688485	Not Curatable: Out of scope
21498478	Curatable
21555462	Not Priority
16339905	Curatable
26695694	Not Curatable: Review/comment
22393243	Not Priority
19755384	Curatable
17855640	Not Curatable: Out of scope
12205563	Curatable: Already in Swiss-Prot
14750102	Not Curatable: Insufficient Evidence
24516231	Not Curatable: Out of scope
20519441	Not Priority
18687878	Not Priority
15661758	Curatable
25818963	Not Curatable: Redundant
12244321	Curatable
15964273	Curatable: Already in Swiss-Prot
27208209	Not Curatable: High-throughput
15723349	Curatable: Already in Swiss-Prot
21357692	Curatable: Already in Swiss-Prot
20664800	Curatable
21546380	Curatable
15659564	Curatable: Already in Swiss-Prot
11920287	Not Curatable: Out of scope
21866095	Not Priority
20844548	Not Curatable: Out of scope
19602464	Not Priority
22654112	Curatable
15817158	Not Priority
19118152	Not Curatable: Review/comment
26499951	Not Curatable: Redundant
15776426	Curatable: Already in Swiss-Prot
22206729	Not Curatable: Review/comment
22983010	Not Curatable: Review/comment
18337471	Not Priority
16131712	Not Curatable: Out of scope
22825473	Not Priority
25100726	Not Priority
26936822	Curatable
21596840	Not Priority
25150219	Not Priority
18316409	Not Priority
17558407	Curatable: Already in Swiss-Prot
CBFA2T2 (UniProtKB O43439 and O70374) PRDM14 (UniProtKB Q9GZV8 and E9Q3T6), RUNX1 (UniProtKB Q01196)
16890610	Not Curatable: Insufficient Evidence
15649458	Curatable: Already in Swiss-Prot
26115422	Curatable
9447981	Curatable: Already in Swiss-Prot
16227606	Curatable: Already in Swiss-Prot
19799863	Curatable
21303973	Curatable
9790752	Curatable: Already in Swiss-Prot
10643332	Not Curatable: Out of scope
18039847	Curatable
18586123	Not Priority
19618476	Curatable
18205948	Not Priority
9787195	Curatable: Already in Swiss-Prot
18442038	Not Priority
10675041	Curatable: Already in Swiss-Prot
20958258	Not Curatable: Out of scope
20520637	Curatable
19026687	Curatable: Already in Swiss-Prot
25398765	Curatable
23045605	Curatable
15676213	Curatable: Already in Swiss-Prot
14703694	Curatable
22443175	Not Curatable: Out of scope
16966434	Curatable: Already in Swiss-Prot
27281218	Curatable
19646530	Not Priority
12242670	Curatable: Already in Swiss-Prot
CRY1 (UniProtKB Q43125)
20088903	Curatable
21841916	Curatable
20926618	Curatable
20133010	Curatable
22786870	Curatable
21457375	Curatable
23511208	Curatable
21511872	Curatable
8528277	Curatable
26095447	Curatable
26596765	Curatable
26724867	Curatable
26313597	Curatable
22855128	Curatable
21875594	Curatable
21265897	Curatable
25428980	Curatable
20053798	Curatable
17075038	Curatable
24126495	Curatable
18065688	Curatable
22890584	Curatable
12324610	Curatable
19558423	Curatable
19327354	Curatable
22421133	Curatable
26106155	Curatable
22577138	Curatable
20668058	Curatable
11114337	Curatable
25728686	Curatable
26368289	Curatable
25721730	Curatable
17073458	Curatable
22147516	Curatable
23398192	Curatable
25157750	Curatable
9765547	Curatable
8893551	Curatable
21467031	Curatable
20705178	Curatable
21765176	Curatable
9733523	Curatable
12857830	Curatable
11743105	Curatable
22681544	Curatable
8232555	Curatable: Already in Swiss-Prot
9651577	Curatable: Already in Swiss-Prot
15805487	Curatable: Already in Swiss-Prot
9565033	Curatable: Already in Swiss-Prot
11752373	Curatable: Already in Swiss-Prot
11509693	Curatable: Already in Swiss-Prot
8953250	Curatable: Already in Swiss-Prot
18397371	Curatable: Already in Swiss-Prot
12068117	Curatable: Already in Swiss-Prot
12548286	Curatable: Already in Swiss-Prot
21511871	Curatable: Already in Swiss-Prot
14523249	Curatable: Already in Swiss-Prot
12535521	Curatable: Already in Swiss-Prot
11706180	Curatable: Already in Swiss-Prot
15031408	Curatable: Already in Swiss-Prot
10611382	Curatable: Already in Swiss-Prot
20872270	Curatable: Already in Swiss-Prot
11726930	Curatable: Already in Swiss-Prot
15751956	Curatable: Already in Swiss-Prot
20202166	Curatable: Already in Swiss-Prot
12578985	Curatable: Already in Swiss-Prot
19359474	Curatable: Already in Swiss-Prot
12066190	Curatable: Already in Swiss-Prot
9831559	Curatable: Already in Swiss-Prot
15610358	Curatable: Already in Swiss-Prot
16703358	Curatable: Already in Swiss-Prot
12724537	Curatable: Already in Swiss-Prot
11260718	Curatable: Already in Swiss-Prot
18003924	Curatable: Already in Swiss-Prot
12650626	Curatable: Already in Swiss-Prot
16093319	Curatable: Already in Swiss-Prot
12383086	Curatable: Already in Swiss-Prot
18055587	Curatable: Already in Swiss-Prot
16478995	Curatable: Already in Swiss-Prot
15299148	Curatable: Already in Swiss-Prot
16813571	Curatable: Already in Swiss-Prot
12846824	Curatable: Already in Swiss-Prot
11964249	Curatable: Already in Swiss-Prot
11752374	Not Curatable
19824475	Not Curatable
11402210	Not Curatable
10476075	Not Curatable
19348760	Not Curatable
16096960	Not Curatable: High-throughput
22995285	Not Curatable: High-throughput
18974779	Not Curatable: High-throughput
17478635	Not Curatable: High-throughput
18424613	Not Curatable: High-throughput
18180851	Not Curatable: High-throughput
17464191	Not Curatable: High-throughput
18086281	Not Curatable: Out of scope
25052717	Not Curatable: Out of scope
15620659	Not Curatable: Out of scope
17652112	Not Curatable: Out of scope
17618649	Not Curatable: Out of scope
18644246	Not Curatable: Out of scope
9003312	Not Curatable: Out of scope
11740564	Not Curatable: Out of scope
23275881	Not Curatable: Out of scope
16500988	Not Curatable: Out of scope
12445126	Not Curatable: Out of scope
10634909	Not Curatable: Out of scope
12172018	Not Curatable: Out of scope
16818442	Not Curatable: Out of scope
16805731	Not Curatable: Out of scope
10417705	Not Curatable: Out of scope
9680978	Not Curatable: Out of scope
19620714	Not Curatable: Out of scope
9478898	Not Curatable: Out of scope
7630933	Not Curatable: Out of scope
16150710	Not Curatable: Out of scope
21858120	Not Curatable: Out of scope
12953105	Not Curatable: Out of scope
11543410	Not Curatable: Out of scope
17164248	Not Curatable: Out of scope
17355959	Not Curatable: Out of scope
17251203	Not Curatable: Out of scope
19754110	Not Curatable: Out of scope
15821287	Not Curatable: Out of scope
12324590	Not Curatable: Out of scope
22463079	Not Curatable: Out of scope
26179959	Not Curatable: Out of scope
12795702	Not Curatable: Out of scope
7773019	Not Curatable: Out of scope
11978863	Not Curatable: Out of scope
19663499	Not Curatable: Out of scope
12446140	Not Curatable: Out of scope
11883605	Not Curatable: Out of scope
12239570	Not Curatable: Out of scope
15554695	Not Curatable: Out of scope
17701203	Not Curatable: Out of scope
23570872	Not Curatable: Out of scope
17217468	Not Curatable: Out of scope
19141709	Not Curatable: Out of scope
26358558	Not Curatable: Out of scope
8893545	Not Curatable: Out of scope
8038603	Not Curatable: Out of scope
11950971	Not Curatable: Out of scope
18930926	Not Curatable: Out of scope
15610012	Not Curatable: Out of scope
10588066	Not Curatable: Out of scope
11161203	Not Curatable: Out of scope
11854534	Not Curatable: Out of scope
21896889	Not Curatable: Out of scope
12540824	Not Curatable: Out of scope
19965572	Not Curatable: Out of scope
17662032	Not Curatable: Out of scope
14657402	Not Curatable: Out of scope
25482806	Not Curatable: Out of scope
19211697	Not Curatable: Out of scope
11089975	Not Curatable: Out of scope
19106300	Not Curatable: Out of scope
12586894	Not Curatable: Out of scope
17982000	Not Curatable: Out of scope
23007554	Not Curatable: Out of scope
10557359	Not Curatable: Out of scope
9681024	Not Curatable: Out of scope
11553757	Not Curatable: Out of scope
15705950	Not Curatable: Out of scope
25482790	Not Curatable: Out of scope
19517252	Not Curatable: Out of scope
16725342	Not Curatable: Out of scope
19208901	Not Curatable: Out of scope
11299375	Not Curatable: Out of scope
10809448	Not Curatable: Out of scope
15238539	Not Curatable: Out of scope
15248119	Not Curatable: Out of scope
18607090	Not Curatable: Out of scope
18532976	Not Curatable: Out of scope
11992825	Not Curatable: Out of scope
16511200	Not Curatable: Out of scope
17275025	Not Curatable: Out of scope
25450360	Not Curatable: Out of scope
8989887	Not Curatable: Out of scope
19581451	Not Curatable: Out of scope
10759510	Not Curatable: Out of scope
11542766	Not Curatable: Out of scope
17493935	Not Curatable: Out of scope
17093054	Not Curatable: Out of scope
15659636	Not Curatable: Out of scope
18643969	Not Curatable: Out of scope
9482948	Not Curatable: Out of scope
11676933	Not Curatable: Out of scope
17319842	Not Curatable: Out of scope
15797455	Not Curatable: Out of scope
11836476	Not Curatable: Out of scope
11260499	Not Curatable: Out of scope
23107921	Not Curatable: Out of scope
11761327	Not Curatable: Out of scope
19255368	Not Curatable: Out of scope
19531478	Not Curatable: Out of scope
11722775	Not Curatable: Out of scope
15960622	Not Curatable: Out of scope
21649509	Not Curatable: Out of scope
23669744	Not Curatable: Out of scope
16621842	Not Curatable: Out of scope
12834405	Not Curatable: Out of scope
19052154	Not Curatable: Out of scope
22990446	Not Curatable: Out of scope
25503486	Not Curatable: Out of scope
17988963	Not Curatable: Out of scope
11309623	Not Curatable: Out of scope
15546364	Not Curatable: Out of scope
10966452	Not Curatable: Out of scope
23284301	Not Curatable: Out of scope
15695460	Not Curatable: Out of scope
14963328	Not Curatable: Out of scope
14605222	Not Curatable: Out of scope
11804815	Not Curatable: Out of scope
7632915	Not Curatable: Out of scope
19211699	Not Curatable: Out of scope
20876338	Not Curatable: Out of scope
10476076	Not Curatable: Out of scope
10924135	Not Curatable: Out of scope
9790588	Not Curatable: Out of scope
14963316	Not Curatable: Out of scope
18252844	Not Curatable: Out of scope
21979077	Not Curatable: Out of scope
11402206	Not Curatable: Out of scope
16531484	Not Curatable: Out of scope
19106118	Not Curatable: Out of scope
19217862	Not Curatable: Out of scope
15144378	Not Curatable: Out of scope
20828134	Not Curatable: Out of scope
12232164	Not Curatable: Out of scope
10449589	Not Curatable: Out of scope
21333657	Not Curatable: Out of scope
23144185	Not Curatable: Out of scope
26264966	Not Curatable: Out of scope
16489739	Not Curatable: Redundant
12220265	Not Curatable: Redundant
9701582	Not Curatable: Redundant
10407408	Not Curatable: Redundant
10207133	Not Curatable: Redundant
14982991	Not Curatable: Redundant
14535885	Not Curatable: Redundant
7667306	Not Curatable: Redundant
11319034	Not Curatable: Redundant
19140781	Not Curatable: Redundant
8547813	Not Curatable: Redundant
15653798	Not Curatable: Redundant
7972499	Not Curatable: Redundant
8904811	Not Curatable: Redundant
12068118	Not Curatable: Redundant
16955271	Not Curatable: Redundant
10333589	Not Curatable: Redundant
9778848	Not Curatable: Redundant
10571889	Not Curatable: Redundant
9490743	Not Curatable: Redundant
17644628	Not Curatable: Redundant
8547814	Not Curatable: Redundant
11752385	Not Curatable: Redundant
9839465	Not Curatable: Redundant
19863135	Not Curatable: Redundant
9649544	Not Curatable: Redundant
9881166	Not Curatable: Redundant
11760010	Not Curatable: Redundant
9744096	Not Curatable: Redundant
17237227	Not Curatable: Redundant
15774475	Not Curatable: Redundant
9107032	Not Curatable: Redundant
10750908	Not Curatable: Redundant
8580761	Not Curatable: Redundant
9733522	Not Curatable: Redundant
7881072	Not Curatable: Redundant
18183416	Not Curatable: Redundant
20031915	Not Curatable: Redundant
10364413	Not Curatable: Redundant
20031923	Not Curatable: Redundant
18296627	Not Curatable: Redundant
7638620	Not Curatable: Redundant
9212468	Not Curatable: Redundant
9489009	Not Curatable: Redundant
11493548	Not Curatable: Redundant
8038602	Not Curatable: Redundant
11148293	Not Curatable: Redundant
15659441	Not Curatable: Redundant
11439133	Not Curatable: Redundant
14712915	Not Curatable: Review/comment
21057210	Not Curatable: Review/comment
10209091	Not Curatable: Review/comment
10611956	Not Curatable: Review/comment
9822379	Not Curatable: Review/comment
12921732	Not Curatable: Review/comment
10649883	Not Curatable: Review/comment
15315636	Not Curatable: Review/comment
9768355	Not Curatable: Review/comment
16979932	Not Curatable: Review/comment
10209092	Not Curatable: Review/comment
14503000	Not Curatable: Review/comment
12430009	Not Curatable: Review/comment
10221900	Not Curatable: Review/comment
16980594	Not Curatable: Review/comment
15892880	Not Curatable: Review/comment
9867661	Not Curatable: Review/comment
10946225	Not Curatable: Review/comment
11726915	Not Curatable: Review/comment
8639745	Not Curatable: Review/comment
11509698	Not Curatable: Review/comment
10908878	Not Curatable: Review/comment
17002522	Not Curatable: Review/comment
15568973	Not Curatable: Review/comment
16125001	Not Curatable: Review/comment
9508709	Not Curatable: Review/comment
11597502	Not Curatable: Review/comment
18182430	Not Curatable: Insufficient Evidence
10985392	Not Curatable: Insufficient Evidence
11144265	Not Priority
18791256	Not Priority
19140931	Not Priority
14605225	Not Priority
CRY2 (UniProtKB Q96524)
20935177	Curatable
24126495	Curatable
25963241	Curatable
9482948	Curatable
22847441	Curatable
24718798	Curatable
21841916	Curatable
25792146	Curatable
23511208	Curatable
21511872	Curatable
19558423	Curatable
17355959	Curatable
21037589	Curatable
23897926	Curatable
20624951	Curatable
26179959	Curatable
11114337	Curatable
22739826	Curatable
21296763	Curatable
14605222	Curatable
10476076	Curatable
26095447	Curatable
23833191	Curatable
18988809	Curatable
26368289	Curatable
26724867	Curatable
26313597	Curatable
24780222	Curatable
22311776	Curatable
17073458	Curatable
22147516	Curatable
24101505	Curatable
23398192	Curatable
24130508	Curatable
8819875	Curatable
11089975	Curatable
20705178	Curatable
25428980	Curatable
21765176	Curatable
21514160	Curatable
22139370	Curatable
19841662	Curatable
11743105	Curatable
16876787	Curatable: Already in Swiss-Prot
17438275	Curatable: Already in Swiss-Prot
20872270	Curatable: Already in Swiss-Prot
11726930	Curatable: Already in Swiss-Prot
20202166	Curatable: Already in Swiss-Prot
12578985	Curatable: Already in Swiss-Prot
9651577	Curatable: Already in Swiss-Prot
15805487	Curatable: Already in Swiss-Prot
12066190	Curatable: Already in Swiss-Prot
9565033	Curatable: Already in Swiss-Prot
11752373	Curatable: Already in Swiss-Prot
11509693	Curatable: Already in Swiss-Prot
16703358	Curatable: Already in Swiss-Prot
15280248	Curatable: Already in Swiss-Prot
17259260	Curatable: Already in Swiss-Prot
12724537	Curatable: Already in Swiss-Prot
16093319	Curatable: Already in Swiss-Prot
17965271	Curatable: Already in Swiss-Prot
18273534	Curatable: Already in Swiss-Prot
16478995	Curatable: Already in Swiss-Prot
16813571	Curatable: Already in Swiss-Prot
15248119	Not Curatable
17478635	Not Curatable: High-throughput
18424613	Not Curatable: High-throughput
25052717	Not Curatable: Out of scope
15111714	Not Curatable: Out of scope
26537047	Not Curatable: Out of scope
9003312	Not Curatable: Out of scope
23314496	Not Curatable: Out of scope
11740564	Not Curatable: Out of scope
15961900	Not Curatable: Out of scope
22175817	Not Curatable: Out of scope
11298364	Not Curatable: Out of scope
12445126	Not Curatable: Out of scope
26423353	Not Curatable: Out of scope
15160884	Not Curatable: Out of scope
16818442	Not Curatable: Out of scope
24477515	Not Curatable: Out of scope
10417705	Not Curatable: Out of scope
19255368	Not Curatable: Out of scope
11722775	Not Curatable: Out of scope
15960622	Not Curatable: Out of scope
21858120	Not Curatable: Out of scope
21649509	Not Curatable: Out of scope
25150409	Not Curatable: Out of scope
23669744	Not Curatable: Out of scope
12834405	Not Curatable: Out of scope
21988878	Not Curatable: Out of scope
10966452	Not Curatable: Out of scope
25651969	Not Curatable: Out of scope
12239570	Not Curatable: Out of scope
22922268	Not Curatable: Out of scope
10924135	Not Curatable: Out of scope
19141709	Not Curatable: Out of scope
26358558	Not Curatable: Out of scope
17916114	Not Curatable: Out of scope
23252608	Not Curatable: Out of scope
21896889	Not Curatable: Out of scope
21979077	Not Curatable: Out of scope
12540824	Not Curatable: Out of scope
19965572	Not Curatable: Out of scope
11402206	Not Curatable: Out of scope
17182003	Not Curatable: Out of scope
19106300	Not Curatable: Out of scope
8628249	Not Curatable: Out of scope
23377377	Not Curatable: Out of scope
23877069	Not Curatable: Out of scope
17982000	Not Curatable: Out of scope
23007554	Not Curatable: Out of scope
10557359	Not Curatable: Out of scope
25902152	Not Curatable: Out of scope
15618424	Not Curatable: Out of scope
19841666	Not Curatable: Out of scope
11553757	Not Curatable: Out of scope
15144378	Not Curatable: Out of scope
15705950	Not Curatable: Out of scope
25482790	Not Curatable: Out of scope
9615462	Not Curatable: Out of scope
19517252	Not Curatable: Out of scope
10809448	Not Curatable: Out of scope
15238539	Not Curatable: Out of scope
19840926	Not Curatable: Out of scope
17302430	Not Curatable: Out of scope
26264966	Not Curatable: Out of scope
18532976	Not Curatable: Out of scope
19061637	Not Curatable: Out of scope
11752385	Not Curatable: Redundant
11760010	Not Curatable: Redundant
10207133	Not Curatable: Redundant
9478898	Not Curatable: Redundant
14982991	Not Curatable: Redundant
11319034	Not Curatable: Redundant
20031915	Not Curatable: Redundant
10476075	Not Curatable: Redundant
10364413	Not Curatable: Redundant
20031923	Not Curatable: Redundant
16955271	Not Curatable: Redundant
12068118	Not Curatable: Redundant
10333589	Not Curatable: Redundant
11493548	Not Curatable: Redundant
10571889	Not Curatable: Redundant
9490743	Not Curatable: Redundant
11148293	Not Curatable: Redundant
11439133	Not Curatable: Redundant
25529484	Not Curatable: Review/comment
21057210	Not Curatable: Review/comment
10611956	Not Curatable: Review/comment
19704768	Not Curatable: Review/comment
10649883	Not Curatable: Review/comment
10908878	Not Curatable: Review/comment
9768355	Not Curatable: Review/comment
25706899	Not Curatable: Review/comment
21576261	Not Curatable: Review/comment
21983106	Not Curatable: Review/comment
10985392	Not Curatable: Insufficient Evidence
25027655	Not Priority
23506537	Not Priority
26195568	Not Priority
11144265	Not Priority
25233328	Not Priority
18791256	Not Priority
14605225	Not Priority
20031911	Not Priority
RLP55 (UniProtKB Q9FK66)
20841424	Curatable
15305611	Curatable
18434605	Curatable
22995285	Not Curatable: High-throughput
14576160	Not Curatable: High-throughput
22740615	Not Curatable: Out of scope
11751054	Not Curatable: Review/comment
15955925	Not Priority
PMI1 (UniProtKB Q9C8E6)
16113226	Curatable
26324877	Curatable
25036484	Not Curatable: Out of scope
25154696	Curatable
18755683	Not Curatable: Out of scope
CKL6 (UniProtKB Q8LPJ1)
23897926	Curatable
16126836	Curatable
21477822	Curatable
23270405	Not Curatable: Out of scope
10634915	Not Curatable: Out of scope
12913170	Not Curatable: Review/comment
14740254	Not Curatable: Review/comment
NHL12 (UniProtKB Q9SJ54)
14666423	Curatable: Already in Swiss-Prot
18650403	Not Curatable: High-throughput
16911220	Not Curatable: High-throughput
16298336	Not Curatable: Out of scope
16183833	Not Curatable: Out of scope
18055603	Not Curatable: Out of scope
RLP30 (UniProtKB Q9MA83)
24104566	Curatable
18434605	Curatable
24283937	Curatable
18650403	Not Curatable: High-throughput
15235117	Not Curatable: High-throughput
16258017	Not Curatable: High-throughput
21477822	Not Curatable: High-throughput
17704230	Not Curatable: Out of scope
19704533	Not Curatable: Out of scope
18334669	Not Curatable: Out of scope
11751054	Not Curatable: Review/comment
ADH1 (UniProtKB P06525)
23707506	Curatable
26833353	Curatable
11402202	Curatable
9880346	Curatable
1643286	Curatable
12231733	Curatable
3377754	Curatable
9611167	Curatable
18441225	Curatable
25447145	Curatable
12509334	Curatable
12857811	Curatable
10517834	Curatable
24395201	Curatable
20508152	Curatable
26566261	Curatable
24698791	Curatable
9085569	Curatable
11987307	Curatable
11402191	Curatable
9522467	Curatable
2277648	Curatable: Already in Swiss-Prot
11018155	Curatable: Already in Swiss-Prot
8787023	Curatable: Already in Swiss-Prot
10382288	Curatable: Already in Swiss-Prot
8844162	Curatable: Already in Swiss-Prot
16055689	Curatable: Already in Swiss-Prot
9215914	Curatable: Already in Swiss-Prot
8587508	Curatable: Already in Swiss-Prot
8672884	Curatable: Already in Swiss-Prot
2937058	Curatable: Already in Swiss-Prot
9668134	Curatable: Already in Swiss-Prot
7851777	Curatable: Already in Swiss-Prot
20150517	Not Curatable
11117876	Not Curatable
22115780	Not Curatable: High-throughput
20978802	Not Curatable: High-throughput
15734912	Not Curatable: High-throughput
18650403	Not Curatable: High-throughput
25327456	Not Curatable: Out of scope
8589735	Not Curatable: Out of scope
10545472	Not Curatable: Out of scope
24836556	Not Curatable: Out of scope
9580984	Not Curatable: Out of scope
1643282	Not Curatable: Out of scope
16722342	Not Curatable: Out of scope
9952456	Not Curatable: Out of scope
26576927	Not Curatable: Out of scope
9037163	Not Curatable: Out of scope
6393951	Not Curatable: Out of scope
1454838	Not Curatable: Out of scope
22499857	Not Curatable: Out of scope
16028113	Not Curatable: Out of scope
12065837	Not Curatable: Out of scope
7826315	Not Curatable: Out of scope
23289948	Not Curatable: Out of scope
23282329	Not Curatable: Out of scope
21940999	Not Curatable: Out of scope
12444422	Not Curatable: Out of scope
26687994	Not Curatable: Out of scope
19286917	Not Curatable: Out of scope
21471330	Not Curatable: Out of scope
7858224	Not Curatable: Out of scope
19276109	Not Curatable: Out of scope
2347304	Not Curatable: Out of scope
20436292	Not Curatable: Out of scope
12368505	Not Curatable: Out of scope
2102855	Not Curatable: Out of scope
23574450	Not Curatable: Out of scope
15513710	Not Curatable: Out of scope
8134375	Not Curatable: Out of scope
2161333	Not Curatable: Out of scope
21493687	Not Curatable: Out of scope
25847219	Not Curatable: Out of scope
10377428	Not Curatable: Out of scope
2034210	Not Curatable: Out of scope
12909714	Not Curatable: Out of scope
8000005	Not Curatable: Out of scope
3309331	Not Curatable: Out of scope
12207038	Not Curatable: Out of scope
8533473	Not Curatable: Out of scope
10835405	Not Curatable: Out of scope
12694288	Not Curatable: Out of scope
2274039	Not Curatable: Out of scope
9402740	Not Curatable: Out of scope
16117846	Not Curatable: Out of scope
7647304	Not Curatable: Out of scope
23799937	Not Curatable: Out of scope
11470531	Not Curatable: Out of scope
22661072	Not Curatable: Out of scope
11351099	Not Curatable: Out of scope
9707534	Not Curatable: Out of scope
19373469	Not Curatable: Out of scope
23979944	Not Curatable: Redundant
7972489	Not Curatable: Redundant
12169018	Not Curatable: Review/comment
12572606	Not Curatable: Review/comment
16626462	Not Priority
2152112	Not Priority
2152176	Not Priority
10742055	Not Priority
11158375	Not Priority
9499576	Not Priority
2319942	Not Priority
8535143	Not Priority
21835495	Not Priority
24272897	Not Priority
9539444	Not Priority
RLP30 (UniProtKB Q9MA83)
24104566	Curatable
18434605	Curatable
24283937	Curatable
18650403	Not Curatable: High-throughput
15235117	Not Curatable: High-throughput
16258017	Not Curatable: High-throughput
21477822	Not Curatable: High-throughput
17704230	Not Curatable: Out of scope
19704533	Not Curatable: Out of scope
18334669	Not Curatable: Out of scope
11751054	Not Curatable: Review/comment
LHCB3 (UniProtKB Q9S7M0)
15208324	Curatable
26562806	Curatable
26802342	Curatable
23274453	Curatable
23598180	Curatable
16170635	Curatable
11245797	Curatable
19880802	Curatable
22143917	Curatable
16551629	Curatable
15322131	Curatable: Already in Swiss-Prot
17142483	Curatable: Already in Swiss-Prot
10366881	Curatable: Already in Swiss-Prot
16157880	Curatable: Already in Swiss-Prot
15659098	Curatable: Already in Swiss-Prot
14729914	Curatable: Already in Swiss-Prot
16766689	Curatable: Already in Swiss-Prot
16597626	Curatable: Already in Swiss-Prot
18633119	Curatable: Already in Swiss-Prot
12773641	Curatable: Already in Swiss-Prot
17616511	Curatable: Already in Swiss-Prot
12887586	Not Curatable
16024587	Not Curatable: High-throughput
12609039	Not Curatable: High-throughput
15489285	Not Curatable: High-throughput
12626114	Not Curatable: High-throughput
14576160	Not Curatable: High-throughput
11488479	Not Curatable: High-throughput
12805594	Not Curatable: High-throughput
12609038	Not Curatable: High-throughput
15171794	Not Curatable: High-throughput
17828791	Not Curatable: High-throughput
16517761	Not Curatable: High-throughput
18650403	Not Curatable: High-throughput
18359847	Not Curatable: High-throughput
16500996	Not Curatable: High-throughput
21735825	Not Curatable: Out of scope
25194026	Not Curatable: Out of scope
23888908	Not Curatable: Out of scope
21803939	Not Curatable: Out of scope
21438879	Not Curatable: Out of scope
12023303	Not Curatable: Out of scope
16798948	Not Curatable: Out of scope
26438789	Not Curatable: Out of scope
16927206	Not Curatable: Out of scope
26909098	Not Curatable: Review/comment
PHOS34 (UniProtKB Q8L4N1)
18785823	Curatable
18285339	Curatable
12644671	Curatable
14576160	Not Curatable: High-throughput
16965555	Not Curatable: Out of scope
GRP5 (UniProtKB Q9LTP5)
20195610	Curatable
18657431	Curatable
19434422	Curatable
14605227	Not Curatable: High-throughput
18650403	Not Curatable: High-throughput
16299181	Not Curatable: High-throughput
2152168	Not Curatable: High-throughput
16081496	Not Curatable: High-throughput
17257167	Not Curatable: Out of scope
9037164	Not Curatable: Out of scope
11693524	Not Curatable: Review/comment
BAT1 (UniProtKB Q9SZ58), PIZ/DRL1 (UniProtKB Q9SZ58)
23204503	Curatable
23020607	Curatable
23071642	Curatable
14573523	Not Curatable: High-throughput
12615938	Not Curatable: Out of scope
15954626	Not Curatable: Out of scope
8392411	Not Curatable: Out of scope
21193572	Not Curatable: Out of scope
19199104	Not Curatable: Out of scope
19054337	Not Curatable: Out of scope
25518926	Not Curatable: Out of scope
20881454	Not Curatable: Review/comment
CKL6 (UniProtKB Q8LPJ1)
19941015	Curatable
16126836	Curatable
19820321	Curatable
18945931	Curatable
18775970	Not Curatable: High-throughput
12169696	Not Curatable: High-throughput
21477822	Not Curatable: High-throughput
12913170	Not Curatable: Review/comment
APC13 (UniProtKB Q8L981)
16117643	Curatable
22269081	Curatable
21441434	Curatable
9450349	Curatable: Already in Swiss-Prot
17627280	Curatable: Already in Swiss-Prot
15546358	Not Curatable: High-throughput
18567943	Not Curatable: Review/comment
LIG6 (UniProtKB F4HPZ9)
25641249	Curatable
26074930	Curatable
20584150	Curatable
15155891	Curatable: Already in Swiss-Prot
11948185	Curatable: Already in Swiss-Prot
14576160	Not Curatable: High-throughput
12101121	Not Curatable: Out of scope
15314213	Not Curatable: Out of scope
FHY1/PAT3 (UniProtKB Q8S4Q6) and FHL (UniProtKB A8MR65)
17566111	Curatable
15469493	Curatable
21884939	Curatable
11726703	Curatable
21097709	Curatable
25071219	Curatable
22582101	Curatable
19482971	Curatable
18670649	Curatable
16045472	Curatable
8364355	Curatable
21969386	Curatable
19208901	Curatable
18980642	Curatable
16244150	Curatable
11711433	Curatable
22374392	Curatable
18722184	Curatable: Already in Swiss-Prot
18359847	Not Curatable: High-throughput
22083743	Not Curatable: Out of scope
20044451	Not Curatable: Out of scope
14645731	Not Curatable: Out of scope
22451940	Not Curatable: Out of scope
23503597	Not Curatable: Out of scope
23346092	Not Curatable: Out of scope
10921909	Not Curatable: Out of scope
21304819	Not Curatable: Out of scope
23770835	Not Curatable: Out of scope
12445126	Not Curatable: Out of scope
21301222	Not Curatable: Out of scope
19403732	Not Curatable: Redundant
25872642	Not Curatable: Redundant
10417700	Not Curatable: Redundant
18715961	Not Curatable: Redundant
16861711	Not Curatable: Redundant
18033885	Not Curatable: Redundant
12472688	Not Curatable: Redundant
23303916	Not Curatable: Redundant
22498774	Not Curatable: Redundant
12232194	Not Curatable: Redundant
16332538	Not Curatable: Redundant
8624438	Not Curatable: Redundant
17160561	Not Curatable: Redundant
9011096	Not Curatable: Redundant
22516823	Not Curatable: Redundant
18846290	Not Curatable: Review/comment
22303272	Not Curatable: Review/comment
11760010	Not Curatable: Insufficient Evidence
11449056	Not Priority
WRKY71 (UniProtKB Q6QHD1)
15618416	Curatable
23462973	Curatable
21961049	Curatable
26467468	Curatable
26851365	Curatable
14645724	Curatable
15047897	Curatable
16623886	Curatable
18175928	Curatable
19199048	Curatable
19772648	Curatable
23495849	Curatable
25110688	Curatable
21726398	Curatable
16919842	Curatable
17293362	Not Curatable: High-throughput
18621977	Not Curatable: Out of scope
15629062	Not Curatable: Review/comment
16106749	Not Curatable: Review/comment
20590657	Not Curatable: Review/comment
22968716	Not Curatable: Insufficient Evidence
SSR16 (UniProtKB O65686)
18453549	Curatable
8811862	Curatable
12938931	Not Curatable: High-throughput
15371352	Not Curatable: High-throughput
18650403	Not Curatable: High-throughput
18431481	Not Curatable: High-throughput
16368778	Not Curatable: Review/comment
GRP23 (UniProtKB O48848)
18657431	Curatable
12912986	Not Curatable: High-throughput
18650403	Not Curatable: High-throughput
24086632	Not Curatable: Out of scope
16489121	Not Curatable: Out of scope
LTI78/COR78/LTI40 (UniProtKB Q06738)
8290624	Curatable
12694590	Curatable
16766676	Curatable
23573000	Curatable
21374086	Curatable
17227550	Curatable
8148648	Curatable
21408135	Curatable
22983672	Curatable
17453213	Curatable
24598995	Curatable
22627139	Curatable
16913865	Curatable
9418048	Curatable
19470100	Curatable
22505693	Curatable
18779215	Curatable
9880362	Curatable
21677096	Curatable: Already in Swiss-Prot
8448363	Curatable: Already in Swiss-Prot
1830821	Curatable: Already in Swiss-Prot
21832142	Curatable: Already in Swiss-Prot
16463099	Curatable: Already in Swiss-Prot
8310052	Curatable: Already in Swiss-Prot
23451802	Curatable: Already in Swiss-Prot
11169177	Not Curatable
15654638	Not Curatable: High-throughput
12785063	Not Curatable: High-throughput
18650403	Not Curatable: High-throughput
21349196	Not Curatable: High-throughput
11351099	Not Curatable: High-throughput
15276459	Not Curatable: High-throughput
21806969	Not Curatable: Out of scope
16151843	Not Curatable: Out of scope
17653723	Not Curatable: Out of scope
20561255	Not Curatable: Out of scope
22325896	Not Curatable: Out of scope
19067111	Not Curatable: Out of scope
23483290	Not Curatable: Out of scope
23828545	Not Curatable: Out of scope
17483953	Not Curatable: Out of scope
23703145	Not Curatable: Out of scope
25299096	Not Curatable: Out of scope
24385860	Not Curatable: Out of scope
25234727	Not Curatable: Out of scope
22220579	Not Curatable: Out of scope
23148892	Not Curatable: Out of scope
21039566	Not Curatable: Out of scope
25721473	Not Curatable: Out of scope
14871311	Not Curatable: Out of scope
9193091	Not Curatable: Out of scope
11230576	Not Curatable: Out of scope
21610183	Not Curatable: Out of scope
25657344	Not Curatable: Out of scope
18093929	Not Curatable: Out of scope
12713537	Not Curatable: Out of scope
16730809	Not Curatable: Out of scope
25189341	Not Curatable: Out of scope
17559519	Not Curatable: Out of scope
24676855	Not Curatable: Out of scope
10872217	Not Curatable: Out of scope
17533512	Not Curatable: Out of scope
16614820	Not Curatable: Out of scope
21287175	Not Curatable: Out of scope
24811248	Not Curatable: Out of scope
23231763	Not Curatable: Out of scope
21478192	Not Curatable: Out of scope
17001447	Not Curatable: Out of scope
16258011	Not Curatable: Out of scope
22615900	Not Curatable: Out of scope
18980951	Not Curatable: Out of scope
22676051	Not Curatable: Out of scope
22582100	Not Curatable: Out of scope
24974386	Not Curatable: Out of scope
20339925	Not Curatable: Out of scope
19363684	Not Curatable: Out of scope
17172050	Not Curatable: Out of scope
17628825	Not Curatable: Out of scope
17332757	Not Curatable: Out of scope
19529829	Not Curatable: Out of scope
16231185	Not Curatable: Out of scope
21471455	Not Curatable: Out of scope
19544047	Not Curatable: Out of scope
25433432	Not Curatable: Out of scope
21471330	Not Curatable: Out of scope
18612099	Not Curatable: Out of scope
9414562	Not Curatable: Out of scope
21673078	Not Curatable: Out of scope
8479424	Not Curatable: Out of scope
21971994	Not Curatable: Out of scope
10097388	Not Curatable: Out of scope
19014980	Not Curatable: Out of scope
20059743	Not Curatable: Out of scope
22553988	Not Curatable: Out of scope
22160463	Not Curatable: Out of scope
22685171	Not Curatable: Out of scope
18356294	Not Curatable: Out of scope
14745450	Not Curatable: Out of scope
12207667	Not Curatable: Out of scope
20724845	Not Curatable: Out of scope
16949955	Not Curatable: Out of scope
14519774	Not Curatable: Out of scope
22109847	Not Curatable: Redundant
20487379	Not Curatable: Redundant
11532176	Not Curatable: Redundant
20164209	Not Curatable: Redundant
19210750	Not Curatable: Redundant
8437577	Not Curatable: Redundant
20026608	Not Curatable: Redundant
21901277	Not Curatable: Redundant
22325890	Not Curatable: Redundant
19276109	Not Curatable: Redundant
14742440	Not Curatable: Redundant
16513815	Not Curatable: Redundant
24792388	Not Curatable: Redundant
18680727	Not Curatable: Redundant
23448237	Not Curatable: Redundant
24285786	Not Curatable: Redundant
25635681	Not Curatable: Redundant
25627253	Not Curatable: Redundant
15998313	Not Curatable: Redundant
21696534	Not Curatable: Redundant
17318317	Not Curatable: Redundant
24078097	Not Curatable: Redundant
20089852	Not Curatable: Redundant
23415333	Not Curatable: Redundant
11549764	Not Curatable: Redundant
23223881	Not Curatable: Redundant
10330472	Not Curatable: Redundant
25588806	Not Curatable: Redundant
20566565	Not Curatable: Redundant
9401119	Not Curatable: Redundant
20490504	Not Curatable: Redundant
20519338	Not Curatable: Redundant
17031511	Not Curatable: Redundant
24163287	Not Curatable: Redundant
22705253	Not Curatable: Redundant
18757862	Not Curatable: Redundant
23603279	Not Curatable: Redundant
11779861	Not Curatable: Redundant
17556511	Not Curatable: Redundant
12228349	Not Curatable: Redundant
10504578	Not Curatable: Redundant
21638061	Not Curatable: Redundant
20077023	Not Curatable: Redundant
12107339	Not Curatable: Redundant
19148673	Not Curatable: Redundant
18643991	Not Curatable: Redundant
21330788	Not Curatable: Insufficient Evidence
15994234	Not Curatable: Insufficient Evidence
16045476	Not Priority
24783782	Not Priority
22167390	Not Priority
22771912	Not Priority
ILR2 (UniProtKB F4J8R4)
20810725	Curatable
12904214	Curatable
17028341	Not Curatable: Out of scope
16489122	Not Curatable: Out of scope
21779172	Not Priority
UCC1 (UniProtKB O82081)
9761472	Curatable: Already in Swiss-Prot
12805588	Not Curatable: High-throughput
12068095	Not Curatable: High-throughput
16581873	Not Curatable: High-throughput
15047898	Not Curatable: High-throughput
8931137	Not Curatable: Out of scope
8931136	Not Curatable: Out of scope
23212439	Not Curatable: Out of scope
17293437	Not Curatable: Review/comment
16648215	Not Priority
NRP1 (UniProtKB Q9ZQ80)
17899171	Curatable
20016941	Curatable
26484750	Not Curatable: Out of scope
ATA7 (UniProtKB F4JL89)
24096413	Curatable
9687065	Curatable: Already in Swiss-Prot
20118226	Not Curatable: High-throughput
18433503	Not Curatable: Out of scope
23505340	Not Curatable: Review/comment
18291034	Not Curatable: Review/comment
17014743	Not Curatable: Review/comment
16284306	Not Curatable: Insufficient Evidence
BDG1 (UniProtKB Q8LFX7)
21610183	Curatable
26990896	Curatable
16415209	Curatable
18952782	Curatable: Already in Swiss-Prot
16299169	Curatable: Already in Swiss-Prot
17257167	Curatable: Already in Swiss-Prot
15208423	Not Curatable: High-throughput
20736450	Not Curatable: High-throughput
15047898	Not Curatable: High-throughput
18650403	Not Curatable: High-throughput
16829591	Not Curatable: High-throughput
17478635	Not Curatable: High-throughput
18775970	Not Curatable: High-throughput
17391058	Not Curatable: Out of scope
22516817	Not Curatable: Out of scope
26725246	Not Curatable: Out of scope
17227547	Not Curatable: Out of scope
16623885	Not Curatable: Out of scope
21637781	Not Curatable: Out of scope
23505340	Not Curatable: Review/comment
18315867	Not Priority
SQS2 (UniProtKB O65688)
18236008	Curatable
9363754	Curatable: Already in Swiss-Prot
12912986	Not Curatable: High-throughput
17905899	Not Curatable: High-throughput
12777052	Not Curatable: Review/comment
TSN1 (UniProtKB Q8VZG7)
25205572	Curatable
25736060	Curatable
20484005	Curatable
26237081	Curatable
20396901	Curatable
17317660	Not Curatable: High-throughput
15028209	Not Curatable: High-throughput
16088002	Not Curatable: High-throughput
18775970	Not Curatable: High-throughput
18433157	Not Curatable: High-throughput
16287169	Not Curatable: High-throughput
26484210	Not Curatable: High-throughput
9418042	Not Curatable: Out of scope
26826387	Not Curatable: Out of scope
26538092	Not Curatable: Out of scope
23320094	Not Curatable: Out of scope
8597661	Not Curatable: Out of scope
16502469	Not Curatable: Out of scope
23636332	Not Curatable: Out of scope
15246533	Not Curatable: Out of scope
8672883	Not Curatable: Out of scope
7632923	Not Curatable: Out of scope
12575993	Not Curatable: Out of scope
TOR (UniProtKB Q9FR53)
21216945	Curatable
25979731	Curatable
26459592	Curatable
22307851	Curatable
23173928	Curatable
27479935	Curatable
23275579	Curatable
27014314	Curatable
23542588	Curatable
27120694	Curatable
21343906	Curatable
23963679	Curatable
27345161	Curatable
17721444	Curatable: Already in Swiss-Prot
22134914	Curatable: Already in Swiss-Prot
15607746	Curatable: Already in Swiss-Prot
21428923	Curatable: Already in Swiss-Prot
23524850	Curatable: Already in Swiss-Prot
20686696	Curatable: Already in Swiss-Prot
17543119	Curatable: Already in Swiss-Prot
11983923	Curatable: Already in Swiss-Prot
16377759	Curatable: Already in Swiss-Prot
21266656	Curatable: Already in Swiss-Prot
15270681	Curatable: Already in Swiss-Prot
24369758	Not Curatable
20226671	Not Curatable: High-throughput
18775970	Not Curatable: High-throughput
23686948	Not Curatable: Out of scope
19060111	Not Curatable: Out of scope
24302738	Not Curatable: Out of scope
22526395	Not Curatable: Out of scope
20530756	Not Curatable: Out of scope
22847330	Not Curatable: Out of scope
19376782	Not Curatable: Out of scope
13678909	Not Curatable: Out of scope
10849422	Not Curatable: Out of scope
20060908	Not Curatable: Out of scope
21448004	Not Curatable: Out of scope
26920057	Not Curatable: Out of scope
23989449	Not Curatable: Out of scope
16299168	Not Curatable: Out of scope
15845148	Not Curatable: Out of scope
26557124	Not Curatable: Out of scope
17940662	Not Curatable: Out of scope
15720729	Not Curatable: Out of scope
10517853	Not Curatable: Out of scope
19704505	Not Curatable: Out of scope
23983265	Not Curatable: Out of scope
27102613	Not Curatable: Redundant
15047892	Not Curatable: Redundant
26241676	Not Curatable: Redundant
25399018	Not Curatable: Redundant
26442001	Not Priority
18651095	Not Curatable: Review/comment
23641244	Not Curatable: Review/comment
21597327	Not Curatable: Review/comment
18670193	Not Curatable: Review/comment
23759578	Not Curatable: Review/comment
23761348	Not Curatable: Review/comment
14560954	Not Curatable: Review/comment
24567496	Not Curatable: Review/comment
20056477	Not Curatable: Review/comment
23790269	Not Curatable: Review/comment
24453229	Not Curatable: Review/comment
20371113	Not Curatable: Review/comment
25530701	Not Curatable: Review/comment
PAM16L21 (UniProtKB Q93VV9)
23638731	Curatable
24153405	Curatable
24194927	Curatable
12897252	Curatable
12093376	Not Curatable: High-throughput
[truncated: 3,038 more rows]
